# Supplementary material for: Potential methylation-regulated genes and pathways in hepatocellular neoplasm, not otherwise specified
Source: Front Oncol. 2022 Sep 21;12:952325. doi: 10.3389/fonc.2022.952325 (PMC9532972; doi:10.3389/fonc.2022.952325)
Supplement: Supplementary Figure S1 — Representative histological features of the 4 cases. (A) Tumor from case 1 was composed of large polygonal cells with round to oval hyperchromatic vesicular nuclei, small nucleoli, moderate amounts of eosinophilic cytoplasm, numerous mitoses and arranged mainly in acini and trabeculae. (B) Resection tumor from case 2 revealed sheets of medium sized polygonal cells with round hyperchromatic vesicular nuclei, inconspicuous nucleoli, focal cytoplasmic vacuolation and frequent mitoses. (C) Tumor section from case 3 demonstrated normal liver parenchyma (left upper) and adjacent tumor (right side), which was composed of small to medium sized atypical cells with vesicular nuclei, inconspicuous nucleoli, moderate amounts of clear to eosinophilic cytoplasm and increased mitoses. (D) Tumor from case 4 showed sheets of medium to large polygonal cells with large nuclei, prominent nucleoli and increased mitotic activity. (A–D) Hematoxylin-eosin stain; Original magnification: 200 x for all. [file DataSheet_1.zip › Table 1.XLS]

## Sheet:  Table S1 2530 DEG
Gene ID	Total counts	P-value (Tumor vs. Control)	FDR step up (Tumor vs. Control)	Ratio (Tumor vs. Control)	Fold change (Tumor vs. Control)	LSMean(Tumor) (Tumor vs. Control)	LSMean(Control) (Tumor vs. Control)
MAGED4	550.844	9.76038e-10	2.09751e-05	69.516	69.516	136.241	1.95985
IGSF1	1499.62	7.30966e-09	7.85423e-05	183.092	183.092	373.374	2.03927
FETUB	378.357	3.49941e-08	0.000250675	0.017114	-58.4317	2.11025	123.305
AFM	1713.66	1.05477e-07	0.000394352	0.0220487	-45.3541	12.235	554.908
BEX1	622.497	1.16841e-07	0.000394352	52.0411	52.0411	153.413	2.94792
HMGA2	122.191	1.28339e-07	0.000394352	243.335	243.335	30.4539	0.125152
CCNB1	220.105	1.28454e-07	0.000394352	37.5507	37.5507	53.9486	1.43669
MAGED4B	717.913	1.4771e-07	0.000396786	66.7662	66.7662	177.484	2.6583
KIF4A	262.007	1.91083e-07	0.000401128	26.6378	26.6378	63.708	2.39164
HPGD	133.796	2.15023e-07	0.000401128	0.00554117	-180.467	0.245316	44.2714
AC006254.1	772.783	2.40162e-07	0.000401128	0.0682678	-14.6482	16.1182	236.103
UBE2T	100.259	2.55442e-07	0.000401128	43.751	43.751	24.6424	0.563242
MDK	660.99	2.73145e-07	0.000401128	49.728	49.728	162.792	3.27366
KIFC1	270.164	3.02837e-07	0.000401128	35.693	35.693	66.1511	1.85334
DQX1	82.4714	3.33352e-07	0.000401128	58.6971	58.6971	20.3577	0.346827
ARID3A	229.676	3.62734e-07	0.000401128	15.0693	15.0693	54.6967	3.62967
SULT1C2	134.159	3.70615e-07	0.000401128	30.9266	30.9266	32.7457	1.05882
BUB1B	142.252	4.17534e-07	0.000401128	32.8951	32.8951	34.7702	1.057
IGF2BP2	413.013	4.27713e-07	0.000401128	14.867	14.867	98.2946	6.61159
NPNT	294.647	4.39689e-07	0.000401128	14.1897	14.1897	69.9639	4.93061
F11	1149.66	4.65203e-07	0.000401128	0.13016	-7.68284	42.5038	326.55
CTH	420.371	5.1177e-07	0.000401128	0.0521827	-19.1634	6.83637	131.008
SLC7A11	50.4082	5.13798e-07	0.000401128	67.3683	67.3683	12.4633	0.185003
HPX	8108.62	5.17658e-07	0.000401128	0.0431695	-23.1645	110.331	2555.77
IQGAP3	180.647	5.19248e-07	0.000401128	27.4676	27.4676	43.9614	1.60048
MELK	91.554	5.38945e-07	0.000401128	35.5478	35.5478	22.4156	0.630575
SCP2	1661.53	5.39063e-07	0.000401128	0.075241	-13.2906	37.8724	503.347
TRIM71	146.642	5.39152e-07	0.000401128	164.892	164.892	36.4946	0.221324
DEPDC1B	67.0609	5.57037e-07	0.000401128	33.729	33.729	16.4005	0.486244
DLK1	4633.21	5.89905e-07	0.000401128	281.213	281.213	1155.22	4.10799
NOTUM	899.07	6.02865e-07	0.000401128	29.1835	29.1835	219.136	7.5089
LRRC1	142.814	6.4134e-07	0.000401128	20.6901	20.6901	34.4544	1.66526
IGDCC3	142.982	7.03656e-07	0.000401128	146.091	146.091	35.563	0.24343
MCM6	345.47	7.04397e-07	0.000401128	9.38997	9.38997	79.9792	8.51752
ACSL4	4316.11	7.08573e-07	0.000401128	26.3547	26.3547	1049.17	39.8096
HAMP	516.994	7.29066e-07	0.000401128	0.00503183	-198.735	0.861363	171.183
PTGR1	1007.22	7.32152e-07	0.000401128	0.113369	-8.82073	33.0646	291.654
MAT1A	2033.41	7.47207e-07	0.000401128	0.0507683	-19.6973	32.2294	634.832
CDT1	58.1285	7.5567e-07	0.000401128	38.8318	38.8318	14.2568	0.367142
MEP1A	605.499	7.64638e-07	0.000401128	254.388	254.388	150.93	0.593305
FAM83D	109.38	7.65298e-07	0.000401128	18.4352	18.4352	26.2761	1.42532
ACAT1	981.272	7.8434e-07	0.000401321	0.154033	-6.49211	41.7984	271.36
PTTG1	102.311	8.46677e-07	0.000412995	29.8002	29.8002	24.9499	0.83724
AOX1	8101.64	8.4866e-07	0.000412995	0.0677761	-14.7545	167.863	2476.73
AURKA	142.219	8.6481e-07	0.000412995	19.6146	19.6146	34.2453	1.74591
DCXR	1447.44	9.98329e-07	0.000466393	0.126093	-7.93067	52.0812	413.039
SLC27A5	1052.01	1.07963e-06	0.000488206	0.0505505	-19.7822	16.6072	328.527
PON3	982.212	1.09046e-06	0.000488206	0.074713	-13.3846	22.2453	297.743
SLC6A11	92.3834	1.12511e-06	0.000493441	76.4394	76.4394	22.8714	0.29921
CIT	219.611	1.21436e-06	0.00051216	16.8782	16.8782	52.567	3.11449
COL2A1	1962.28	1.28372e-06	0.00051216	316.306	316.306	489.41	1.54727
CNDP1	102.053	1.3536e-06	0.00051216	0.00431532	-231.733	0.145957	33.8229
UBE2C	82.3471	1.38733e-06	0.00051216	47.6261	47.6261	20.2676	0.425557
RACGAP1	156.056	1.38782e-06	0.00051216	11.4255	11.4255	36.6108	3.2043
PHYHIPL	191.66	1.40194e-06	0.00051216	13.8874	13.8874	45.4599	3.27347
CYP4V2	697.231	1.40455e-06	0.00051216	0.125684	-7.95645	25.0178	199.053
KIF14	229.378	1.40512e-06	0.00051216	24.5094	24.5094	55.6419	2.27023
KNG1	6279.06	1.4232e-06	0.00051216	0.0746791	-13.3906	142.151	1903.49
KLKB1	666.352	1.42702e-06	0.00051216	0.0828068	-12.0763	16.564	200.032
IGF2BP1	493.793	1.44359e-06	0.00051216	133.132	133.132	122.757	0.922065
EPS8L3	168.009	1.47333e-06	0.00051216	126.236	126.236	41.7541	0.330764
TOP2A	1069.14	1.49364e-06	0.00051216	32.8926	32.8926	261.327	7.94484
SLCO1B1	1478.78	1.50145e-06	0.00051216	0.0405063	-24.6875	18.9435	467.667
USP27X	119.735	1.58256e-06	0.000520068	9.70006	9.70006	27.7853	2.86445
SLC41A2	321.953	1.58995e-06	0.000520068	0.0583117	-17.1492	5.80643	99.5757
FANCI	194.433	1.69323e-06	0.000520068	12.3242	12.3242	45.8199	3.71788
BUB1	182.786	1.74849e-06	0.000520068	25.8406	25.8406	44.4076	1.71852
TOMM20	514.332	1.75817e-06	0.000520068	5.34412	5.34412	112.758	21.0995
LGR5	604.278	1.78789e-06	0.000520068	39.0765	39.0765	148.225	3.79319
SSUH2	62.7303	1.79189e-06	0.000520068	57.5062	57.5062	15.4807	0.2692
PXMP2	310.464	1.80167e-06	0.000520068	0.139892	-7.14836	12.2013	87.2197
ANLN	229.222	1.81514e-06	0.000520068	32.6403	32.6403	56.0183	1.71623
TTK	122.529	1.86766e-06	0.000520068	59.476	59.476	30.2508	0.508623
DTL	155.026	1.87521e-06	0.000520068	38.4735	38.4735	38.0155	0.988096
MCM4	286.04	1.90292e-06	0.000520068	9.16133	9.16133	66.0987	7.21497
DLGAP5	107.096	1.91087e-06	0.000520068	30.7644	30.7644	26.1369	0.849582
RRM2	307.475	1.9122e-06	0.000520068	16.6802	16.6802	73.5611	4.4101
MAP7D2	205.884	1.92216e-06	0.000520068	44.5253	44.5253	50.6185	1.13685
SOCS2	156.935	1.93234e-06	0.000520068	0.0409351	-24.4289	2.03056	49.6044
ISM2	23.5572	1.95418e-06	0.000520068	248.405	248.405	5.87158	0.0236372
ARHGAP11A	341.57	1.96024e-06	0.000520068	18.2402	18.2402	82.02	4.49665
LMNB1	224.202	2.00382e-06	0.000523792	7.07106	7.07106	50.6756	7.16662
TRIP13	42.0988	2.0622e-06	0.000523792	27.1824	27.1824	10.2421	0.376792
TPX2	388.92	2.07084e-06	0.000523792	20.6656	20.6656	93.8249	4.54014
RIDA	448.742	2.07177e-06	0.000523792	0.0726837	-13.7583	9.91153	136.365
SLC38A4	1961.23	2.10514e-06	0.000526041	0.038693	-25.8444	24.0543	621.67
CYP2C19	639.877	2.19726e-06	0.000542749	0.00716951	-139.48	1.51472	211.273
ECT2	153.306	2.29846e-06	0.000560104	10.1	10.1	35.6773	3.53239
GBE1	583.468	2.31965e-06	0.000560104	0.155877	-6.41531	25.0998	161.023
UGP2	947.349	2.39022e-06	0.000564875	0.195631	-5.11168	48.9965	250.454
GC	12552.4	2.39198e-06	0.000564875	0.0876816	-11.4049	328.47	3746.17
TROAP	108.955	2.46043e-06	0.000570028	34.8883	34.8883	26.6655	0.76431
CYB5A	1155.21	2.46964e-06	0.000570028	0.173864	-5.75163	54.3505	312.604
CFI	2423.2	2.51864e-06	0.000570028	0.164549	-6.07722	108.998	662.402
LPIN2	1169.22	2.52188e-06	0.000570028	0.172693	-5.79061	54.7086	316.796
SLC22A1	1439.31	2.54643e-06	0.000570028	0.00534466	-187.103	2.54607	476.377
HIST2H2BF	809.923	2.66664e-06	0.000585277	15.5884	15.5884	193.186	12.3929
CDKN3	48.309	2.66976e-06	0.000585277	26.0104	26.0104	11.7388	0.451311
NCAPH	65.8487	2.70527e-06	0.000585277	21.2413	21.2413	15.9008	0.748575
F9	1408.67	2.72348e-06	0.000585277	0.0139914	-71.4724	6.44944	460.957
BIRC5	28.4499	2.75894e-06	0.000587026	35.6821	35.6821	6.96604	0.195225
DMGDH	1021.7	2.80563e-06	0.000589166	0.126502	-7.905	36.8646	291.415
MCM3	380.13	2.84198e-06	0.000589166	6.12956	6.12956	84.6722	13.8137
SNHG32	223.267	2.85125e-06	0.000589166	23.2007	23.2007	54.069	2.33048
ERRFI1	2223.14	2.98983e-06	0.000611919	0.10265	-9.74188	66.9103	651.832
CYP2C18	213.141	3.0773e-06	0.000623879	0.0353946	-28.2529	2.40135	67.8453
CCNA2	126.71	3.12799e-06	0.000628229	17.2268	17.2268	30.3559	1.76213
WDR76	90.4739	3.21262e-06	0.000639252	9.35466	9.35466	20.9397	2.23842
GPLD1	199.147	3.30214e-06	0.000648401	0.0634224	-15.7673	3.88186	61.2065
MCM2	142.385	3.31894e-06	0.000648401	18.6488	18.6488	34.22	1.83497
HSD17B6	1456.04	3.35452e-06	0.00064927	0.0119144	-83.9317	5.6922	477.756
CDK1	124.886	3.38382e-06	0.00064927	31.4229	31.4229	30.4938	0.970432
UPB1	466.583	3.44094e-06	0.000654387	0.040056	-24.9651	5.91396	147.642
KIF18B	53.2605	3.52218e-06	0.000656583	34.3771	34.3771	13.0308	0.379055
SNRPE	161.146	3.5407e-06	0.000656583	6.19936	6.19936	35.9386	5.79714
HIST2H3C	584.578	3.54414e-06	0.000656583	87.9614	87.9614	144.909	1.64742
TICRR	124.535	3.75136e-06	0.000683459	23.0438	23.0438	30.1524	1.30848
GNG4	40.8909	3.75283e-06	0.000683459	84.7833	84.7833	10.1331	0.119518
KIF20A	130.122	3.8814e-06	0.00069684	29.1926	29.1926	31.7157	1.08643
REPS2	132.701	3.91736e-06	0.00069684	0.091444	-10.9357	3.60532	39.4265
C8B	2361.55	3.92906e-06	0.00069684	0.0421422	-23.7292	31.4088	745.305
ROBO1	1403.66	3.97941e-06	0.00069684	9.80435	9.80435	325.979	33.2484
PER3	437.362	3.98843e-06	0.00069684	0.118889	-8.41123	14.9609	125.839
SRARP	22.2674	4.10994e-06	0.000709194	194.555	194.555	5.54547	0.0285034
PRC1	238.662	4.12514e-06	0.000709194	28.462	28.462	58.1337	2.0425
KIF23	93.3438	4.18512e-06	0.000713795	19.9394	19.9394	22.49	1.12792
PTK7	258.687	4.23449e-06	0.000714798	21.3625	21.3625	62.4782	2.92467
SMIM14	153.127	4.25752e-06	0.000714798	0.153766	-6.50337	6.51322	42.3579
GINS1	56.5346	4.5077e-06	0.000746958	55.3634	55.3634	13.9447	0.251877
NT5DC2	161.947	4.51859e-06	0.000746958	13.7567	13.7567	38.3937	2.79091
SEC14L2	298.546	4.68206e-06	0.000768072	0.0757852	-13.1952	6.84966	90.3825
CDCA7	96.8262	4.80582e-06	0.000782402	80.9809	80.9809	23.9844	0.296174
APOF	356.744	4.84676e-06	0.000783135	0.0444639	-22.4902	4.99148	112.259
HIST1H3B	461.735	5.01586e-06	0.000796249	38.5905	38.5905	113.233	2.93422
RGPD2	131.732	5.02301e-06	0.000796249	0.0796736	-12.5512	3.16256	39.6939
CDCA8	22.7072	5.04988e-06	0.000796249	35.7308	35.7308	5.56009	0.155611
IGF2	10472.8	5.07613e-06	0.000796249	15.4369	15.4369	2496.88	161.748
AGXT	2548.08	5.20603e-06	0.000809329	0.0759468	-13.1671	58.5748	771.262
NCAPG	149.696	5.23484e-06	0.000809329	19.6738	19.6738	36.0496	1.83237
HIST1H2AH	175.091	5.28817e-06	0.000811734	26.7308	26.7308	42.5782	1.59285
PLK1	141.704	5.33158e-06	0.000812593	20.7887	20.7887	34.1923	1.64476
OIT3	288.824	5.37984e-06	0.000814174	0.0636165	-15.7192	5.64578	88.7471
H2AFZ	245.589	5.46079e-06	0.000816192	5.52534	5.52534	54.0593	9.78389
ZNF695	18.5414	5.46913e-06	0.000816192	78.6051	78.6051	4.59155	0.0584129
IGSF10	53.1316	5.54676e-06	0.000822068	0.0369617	-27.0551	0.623866	16.8787
ESCO2	31.2727	5.61884e-06	0.000826295	17.2132	17.2132	7.49176	0.435233
CENPF	950.227	5.65695e-06	0.000826295	43.713	43.713	233.55	5.34279
CDCA2	100.342	5.69063e-06	0.000826295	26.1391	26.1391	24.3858	0.932921
EXO1	80.3776	5.92032e-06	0.000853877	41.3049	41.3049	19.736	0.477813
HTR1D	31.1322	6.12198e-06	0.000877076	53.5748	53.5748	7.67561	0.143269
CKAP2	174.555	6.39618e-06	0.000903297	11.2459	11.2459	40.9103	3.63779
LIFR	666.567	6.42103e-06	0.000903297	0.0620756	-16.1094	12.7382	205.205
VIPR1	60.891	6.43111e-06	0.000903297	0.0187089	-53.4505	0.370492	19.803
AC104966.1	61.2876	6.47769e-06	0.000903933	0.0235089	-42.537	0.465672	19.8083
CCR6	45.884	6.6307e-06	0.000919315	95.4655	95.4655	11.3816	0.119222
KMO	165.554	6.68016e-06	0.000920235	0.123813	-8.07672	5.86443	47.3654
TDRKH	119.175	6.73997e-06	0.000922471	7.07087	7.07087	26.9366	3.80952
PEG3	2761.94	6.78224e-06	0.000922471	12.0701	12.0701	650.089	53.8594
HAO1	678.862	6.90115e-06	0.00093274	0.0457334	-21.8659	9.7541	213.282
HIST1H2BG	428.488	6.97664e-06	0.000933688	21.3387	21.3387	103.485	4.84963
AL031777.3	623.036	6.99506e-06	0.000933688	24.707	24.707	151.17	6.1185
CDC25C	51.611	7.20326e-06	0.000949483	48.5187	48.5187	12.7063	0.261885
FOXQ1	46.4822	7.23488e-06	0.000949483	35.3242	35.3242	11.379	0.322129
ANK3	317.418	7.24594e-06	0.000949483	0.0890084	-11.2349	8.41854	94.5813
CFHR5	534.611	7.32263e-06	0.000953717	0.0648302	-15.4249	10.6338	164.025
MASP1	700.882	7.75302e-06	0.00100369	0.109235	-9.15457	22.2759	203.926
CAT	2481.62	7.95296e-06	0.00102341	0.13266	-7.53805	93.2446	702.882
ACSM2B	1605.67	8.05494e-06	0.00102704	0.0832484	-12.0122	40.1049	481.749
IGF1	78.8755	8.07675e-06	0.00102704	0.026708	-37.442	0.678056	25.3878
UBE2S	83.8143	8.19119e-06	0.00103546	9.33734	9.33734	19.3957	2.07721
HIST1H1B	222.903	8.40276e-06	0.00104976	43.1509	43.1509	54.7738	1.26936
KIF15	71.8486	8.42879e-06	0.00104976	20.9677	20.9677	17.3419	0.827075
AC002996.1	680.285	8.45087e-06	0.00104976	0.100227	-9.97739	20.0484	200.03
GPT	143.057	8.57444e-06	0.00105899	0.114298	-8.74905	4.72962	41.3797
NKD1	631.577	8.69549e-06	0.00106781	43.1447	43.1447	155.197	3.59712
SLITRK3	8.19446	9.03049e-06	0.00110264	0.0108443	-92.214	0.029199	2.69256
CCNB2	114.323	9.30092e-06	0.00112925	21.0035	21.0035	27.5955	1.31385
DPT	18.0588	9.60148e-06	0.0011532	0.00763972	-130.895	0.0455243	5.9589
DCAF11	588.51	9.62243e-06	0.0011532	0.241501	-4.14077	35.836	148.389
CDC25A	32.1198	9.70939e-06	0.0011532	13.5223	13.5223	7.60797	0.562625
MCM10	58.0539	9.71285e-06	0.0011532	28.241	28.241	14.138	0.500621
GINS2	38.8892	1.00583e-05	0.00118765	16.7052	16.7052	9.30456	0.556986
AL583836.1	2052.69	1.02574e-05	0.00120394	0.0108597	-92.0834	7.3245	674.466
PIK3R2	246.688	1.03083e-05	0.00120394	5.90402	5.90402	54.7207	9.26839
SKA1	24.8741	1.04275e-05	0.00120595	31.9348	31.9348	6.07584	0.190258
AC010197.2	125.201	1.0471e-05	0.00120595	0.0102528	-97.5347	0.422117	41.171
KIF2C	44.8506	1.05029e-05	0.00120595	21.2209	21.2209	10.8299	0.510342
TLCD4	348.55	1.05499e-05	0.00120595	0.140186	-7.13337	13.7224	97.8868
MFAP3L	83.2483	1.06474e-05	0.00120601	0.0624527	-16.0121	1.59981	25.6164
GJB6	69.0619	1.07861e-05	0.00120601	231.209	231.209	17.2097	0.0744334
PCK2	951.073	1.0844e-05	0.00120601	0.136705	-7.31503	36.6571	268.148
KPNA2	503.848	1.08498e-05	0.00120601	8.81688	8.81688	116.087	13.1665
BLM	52.2372	1.08794e-05	0.00120601	12.6423	12.6423	12.3279	0.975137
PPP2R1B	697.81	1.09567e-05	0.00120601	0.174237	-5.7393	32.8878	188.753
RECQL4	57.416	1.11377e-05	0.00120601	10.3648	10.3648	13.3854	1.29143
HMMR	67.7512	1.11788e-05	0.00120601	25.4395	25.4395	16.4527	0.64674
CYP8B1	524.531	1.12408e-05	0.00120601	0.0406778	-24.5835	6.74635	165.849
MAD2L1	46.4986	1.12736e-05	0.00120601	18.2769	18.2769	11.1664	0.61096
GLYATL1	509.982	1.12877e-05	0.00120601	0.101678	-9.83493	15.2212	149.699
HIST1H3H	192.753	1.13251e-05	0.00120601	14.504	14.504	45.8188	3.15905
CCT3	1531.04	1.13341e-05	0.00120601	5.02271	5.02271	333.03	66.3049
SP5	122.939	1.14108e-05	0.00120601	102.623	102.623	30.5117	0.29732
CDH16	120.634	1.14158e-05	0.00120601	147.69	147.69	30.0062	0.20317
MBL2	327.67	1.14484e-05	0.00120601	0.0367329	-27.2236	3.82476	104.124
PBK	55.3375	1.17237e-05	0.00122898	39.1053	39.1053	13.574	0.347114
HIST1H2AE	361.445	1.19241e-05	0.0012335	21.684	21.684	87.3404	4.02787
ALDH8A1	345.075	1.19288e-05	0.0012335	0.0965026	-10.3624	9.83477	101.912
CTSV	29.0463	1.19389e-05	0.0012335	47.8559	47.8559	7.14952	0.149397
TLR3	67.1857	1.22315e-05	0.00125691	0.0944832	-10.5839	1.87923	19.8896
POLD1	129.254	1.22825e-05	0.00125691	5.22996	5.22996	28.2608	5.40364
KCNH7	17.2625	1.23962e-05	0.00126253	0.0107958	-92.6287	0.0612392	5.67251
CYP2A7	512.271	1.25241e-05	0.00126766	0.00966896	-103.424	1.63003	168.584
MAGED1	3100.85	1.26055e-05	0.00126766	8.36017	8.36017	711.394	85.0932
AURKB	68.7296	1.27226e-05	0.00126766	26.2553	26.2553	16.7052	0.63626
CYP1A2	1111.41	1.27317e-05	0.00126766	0.00602189	-166.061	2.21315	367.518
SPDL1	71.3999	1.27415e-05	0.00126766	7.75102	7.75102	16.2752	2.09975
HIST1H2BB	115.349	1.28682e-05	0.00127436	17.8108	17.8108	27.6719	1.55366
CFHR3	840.671	1.30308e-05	0.00127915	0.00991191	-100.889	2.74132	276.569
GPR119	6.82432	1.30542e-05	0.00127915	62.1674	62.1674	1.68574	0.0271162
HIST1H3G	69.8693	1.3155e-05	0.00127915	52.0659	52.0659	17.2193	0.330721
H6PD	422.763	1.32372e-05	0.00127915	0.212602	-4.70363	23.343	109.797
GRB14	274.542	1.32794e-05	0.00127915	0.109852	-9.10315	8.76865	79.8223
HIST1H4D	115.957	1.33261e-05	0.00127915	9.03879	9.03879	26.768	2.96146
MOGAT2	98.5879	1.33332e-05	0.00127915	0.0401705	-24.8939	1.253	31.192
DNASE1L3	321.628	1.34846e-05	0.00128793	0.0442782	-22.5845	4.48241	101.233
DEPDC1	51.945	1.37696e-05	0.00130933	23.5423	23.5423	12.5853	0.534583
HIST1H2AI	296.797	1.38819e-05	0.00131419	28.2958	28.2958	72.2833	2.55456
NAMPT	1326.87	1.40029e-05	0.00131984	0.0996987	-10.0302	38.9217	390.393
HAO2	461.147	1.42467e-05	0.00133204	0.00925595	-108.039	1.40544	151.842
ALDH6A1	1545.59	1.42564e-05	0.00133204	0.227553	-4.39459	89.945	395.271
DUSP9	624.566	1.43827e-05	0.00133243	62.4795	62.4795	154.289	2.46944
AUTS2	487.467	1.43845e-05	0.00133243	0.0513815	-19.4623	7.81362	152.071
HIST1H2BO	206.762	1.44476e-05	0.00133253	24.5692	24.5692	50.1594	2.04156
CDO1	634.073	1.48968e-05	0.00136808	0.153741	-6.50446	26.9665	175.402
RAD51AP1	36.9008	1.51952e-05	0.00138442	12.0186	12.0186	8.68333	0.722489
AC124068.1	80.9887	1.52035e-05	0.00138442	0.13937	-7.17513	3.17287	22.7657
WDHD1	94.5264	1.53242e-05	0.00138952	8.88596	8.88596	21.7923	2.45244
CDC6	64.5157	1.57786e-05	0.00142471	16.933	16.933	15.4448	0.912113
CYP1A1	92.4573	1.58764e-05	0.00142755	0.00867023	-115.337	0.264155	30.4669
STMN1	269.934	1.60984e-05	0.00144148	8.60305	8.60305	62.0721	7.21512
ASS1	5008.88	1.62861e-05	0.00144944	0.0895363	-11.1687	133.549	1491.56
ABCA9	639.975	1.63652e-05	0.00144944	0.0198175	-50.4604	4.11875	207.833
HJURP	114.642	1.6392e-05	0.00144944	26.4928	26.4928	27.8715	1.05204
HELLS	180.134	1.64671e-05	0.00144944	18.0194	18.0194	43.234	2.3993
CFHR4	443.662	1.65245e-05	0.00144944	0.0335603	-29.7971	4.75056	141.553
DNAJC9	127.697	1.66766e-05	0.00145662	4.20691	4.20691	27.094	6.44035
CENPI	105.24	1.67572e-05	0.00145662	21.3151	21.3151	25.4157	1.19238
ABAT	1094.85	1.68097e-05	0.00145662	0.12554	-7.96559	39.2465	312.621
E2F1	38.2321	1.70557e-05	0.00147142	21.8814	21.8814	9.24127	0.422335
GBA3	190.001	1.71175e-05	0.00147142	0.0301207	-33.1997	1.834	60.8883
SMYD2	319.378	1.73549e-05	0.00148588	5.15116	5.15116	69.6968	13.5303
STEAP3	322.142	1.75836e-05	0.00149949	0.239011	-4.1839	19.4628	81.4302
HIST1H2BI	125.819	1.7879e-05	0.00151865	17.0949	17.0949	30.1328	1.76268
SEC14L3	8.62399	1.80792e-05	0.00152961	0.00804737	-124.264	0.0228879	2.84415
ASPA	32.9066	1.82137e-05	0.00153495	0.0454311	-22.0114	0.469865	10.3424
MYO1B	2583.38	1.85346e-05	0.00155486	0.20784	-4.81139	140.141	674.272
HAAO	394.656	1.86117e-05	0.00155486	0.147218	-6.79265	16.189	109.967
BMP4	111.298	1.86856e-05	0.00155486	18.58	18.58	26.745	1.43945
DLX6	7.13872	1.87393e-05	0.00155486	65.066	65.066	1.76434	0.0271162
PLA2G2A	302.451	1.90549e-05	0.00157496	0.00840401	-118.991	0.837879	99.6999
ACAA2	1175.33	1.98331e-05	0.001633	0.157936	-6.33168	51.1123	323.627
KIF11	123.753	2.0279e-05	0.00165914	12.2185	12.2185	29.149	2.38564
RN7SL1	478.469	2.0362e-05	0.00165914	0.227977	-4.38642	27.884	122.311
KHK	401.975	2.03822e-05	0.00165914	0.25641	-3.9	25.6035	99.8537
CDCA3	44.5944	2.08026e-05	0.00168188	16.227	16.227	10.6561	0.656688
CYP21A2	163.813	2.08886e-05	0.00168188	0.134169	-7.45328	6.21448	46.3183
HIST1H4H	125.41	2.08963e-05	0.00168188	13.9795	13.9795	29.7561	2.12855
CDC20	55.2217	2.10261e-05	0.00168601	34.4616	34.4616	13.5114	0.39207
ALYREF	142.482	2.12219e-05	0.00169538	4.49999	4.49999	30.5319	6.78489
PRR11	72.201	2.14371e-05	0.00170623	9.77697	9.77697	16.7643	1.71467
CYP3A43	125.422	2.15295e-05	0.00170725	0.0240652	-41.5538	0.974822	40.5076
CHEK1	56.5837	2.16088e-05	0.00170725	13.5465	13.5465	13.4038	0.989469
TNFSF14	100.814	2.17439e-05	0.00171135	0.0606813	-16.4795	1.88654	31.0893
ACSL1	3019.28	2.19841e-05	0.00171135	0.0557369	-17.9414	52.2147	936.807
NUF2	69.9751	2.2003e-05	0.00171135	47.1393	47.1393	17.2198	0.365297
ZWINT	78.8198	2.20449e-05	0.00171135	18.8501	18.8501	18.9509	1.00535
BCL3	292.671	2.20731e-05	0.00171135	0.0881104	-11.3494	7.6921	87.3007
KLF9	119.206	2.23024e-05	0.00171135	0.108471	-9.21901	3.76555	34.7147
GREB1	484.033	2.23521e-05	0.00171135	14.5846	14.5846	115.09	7.8912
TCEAL8	450.81	2.23729e-05	0.00171135	4.48518	4.48518	96.5566	21.5279
CDC45	39.3967	2.24533e-05	0.00171135	20.1555	20.1555	9.49584	0.471128
TDO2	1949.77	2.2457e-05	0.00171135	0.056408	-17.728	34.0964	604.461
CDA	18.3304	2.26381e-05	0.00171663	0.0372328	-26.8581	0.216738	5.82116
FCN2	184.37	2.2686e-05	0.00171663	0.0115569	-86.5287	0.699467	60.524
KIF18A	43.4555	2.28855e-05	0.00172565	14.0244	14.0244	10.3124	0.735318
HIST1H2AL	187.163	2.32398e-05	0.00174623	21.5603	21.5603	45.2177	2.09727
DCPS	229.675	2.33339e-05	0.0017472	0.157976	-6.33007	9.99014	63.2383
TCF3	189.251	2.36536e-05	0.00176499	4.17352	4.17352	40.1055	9.60951
ALDOB	8058.31	2.38611e-05	0.00177335	0.0283418	-35.2836	73.357	2588.3
RETREG1	89.794	2.39512e-05	0.00177335	0.0580817	-17.2171	1.61351	27.78
PZP	313.448	2.40133e-05	0.00177335	0.0148586	-67.3009	1.52231	102.453
MCM7	406.914	2.45313e-05	0.00179723	3.8297	3.8297	85.0689	22.2129
ANXA10	52.1888	2.45467e-05	0.00179723	0.0420534	-23.7793	0.69273	16.4726
CLEC4M	296.455	2.45875e-05	0.00179723	0.00569839	-175.488	0.558859	98.0731
ADRA1A	495.119	2.49722e-05	0.00181916	0.0132556	-75.44	2.1497	162.173
CLEC4G	42.9633	2.51491e-05	0.00182586	0.00618577	-161.661	0.0878623	14.2039
CENPE	170.179	2.59637e-05	0.00187605	15.211	15.211	40.5456	2.66554
MYBL2	159.236	2.60151e-05	0.00187605	34.1126	34.1126	38.9525	1.14188
FAM149A	110.937	2.62441e-05	0.00188624	0.0839325	-11.9143	2.79137	33.2573
HUNK	54.5117	2.6509e-05	0.00189753	13.2131	13.2131	12.8959	0.975997
FDPS	1511.57	2.65778e-05	0.00189753	5.17144	5.17144	330.029	63.8176
SPATS2	132.508	2.70014e-05	0.00192139	4.39155	4.39155	28.2948	6.44301
EHHADH	1052.6	2.73313e-05	0.00193845	0.195661	-5.11087	54.4466	278.27
SPC25	49.6674	2.78007e-05	0.00196525	25.254	25.254	12.0587	0.477498
DIAPH3	96.7758	2.79267e-05	0.00196769	22.5838	22.5838	23.4163	1.03686
UHRF1	126.643	2.80502e-05	0.00196773	23.2118	23.2118	30.6697	1.32129
MTHFD1	2267.62	2.81104e-05	0.00196773	0.197661	-5.05916	118.244	598.215
ADGRG7	74.6063	2.85571e-05	0.00198697	0.149087	-6.70751	3.09281	20.745
WNK4	188.909	2.86716e-05	0.00198697	10.5533	10.5533	44.0936	4.17818
NUSAP1	177.566	2.87331e-05	0.00198697	8.71563	8.71563	40.8742	4.68976
ALDH18A1	487.763	2.88058e-05	0.00198697	5.80546	5.80546	107.99	18.6014
HIST1H3C	214.872	2.92911e-05	0.00198697	23.4862	23.4862	52.0557	2.21643
ADHFE1	255.99	2.93405e-05	0.00198697	0.125068	-7.99563	9.14677	73.1343
RIPOR3	39.038	2.94558e-05	0.00198697	0.0416617	-24.0029	0.5136	12.3279
FXYD1	123.748	2.95071e-05	0.00198697	0.0314751	-31.7711	1.24604	39.5879
UGT1A7	27.061	2.95944e-05	0.00198697	0.0107911	-92.6687	0.095959	8.89239
UGT1A2P	132.727	2.96603e-05	0.00198697	0.0104977	-95.2593	0.458029	43.6315
RFX6	30.7853	2.96691e-05	0.00198697	90.0706	90.0706	7.63276	0.0847419
UROC1	283.349	2.97925e-05	0.00198697	0.155383	-6.43569	12.1572	78.2401
LIN9	72.8984	2.98112e-05	0.00198697	7.97526	7.97526	16.6581	2.08872
LIN28B	38.98	2.98272e-05	0.00198697	89.7182	89.7182	9.66422	0.107717
APOC4	176.807	2.99336e-05	0.00198697	0.0796781	-12.5505	4.24492	53.2759
APOC3	2874.9	2.99466e-05	0.00198697	0.0909429	-10.9959	77.7258	854.666
XDH	616.786	2.99572e-05	0.00198697	0.0336328	-29.7329	6.61796	196.771
GFRA3	17.579	3.01231e-05	0.00199183	27.1075	27.1075	4.27642	0.157758
HIST2H4A	975.992	3.05329e-05	0.00200733	27.1807	27.1807	237.446	8.73583
COX6A2	4.06408	3.07119e-05	0.00200733	0.0198438	-50.3935	0.0261894	1.31978
FRRS1L	47.3097	3.07658e-05	0.00200733	82.2018	82.2018	11.7205	0.142582
CXCL2	227.974	3.09647e-05	0.00200733	0.0298818	-33.4652	2.18374	73.0795
HIST1H2AM	163.533	3.09844e-05	0.00200733	13.6818	13.6818	38.7587	2.83286
FOXM1	236.196	3.09878e-05	0.00200733	14.2945	14.2945	56.1053	3.92496
MKI67	1324.45	3.10114e-05	0.00200733	22.1643	22.1643	320.274	14.45
IFITM10	74.8463	3.11589e-05	0.00201083	0.0375483	-26.6324	0.89212	23.7593
SLC25A18	147.591	3.13953e-05	0.00202001	0.0737196	-13.5649	3.30221	44.7942
CMBL	347.322	3.1644e-05	0.00202631	0.147986	-6.75738	14.3095	96.6948
HIST2H3A	588.878	3.16817e-05	0.00202631	50.2897	50.2897	145.056	2.88441
RGPD1	228.141	3.19341e-05	0.00203639	0.0973956	-10.2674	6.55535	67.3064
DHRS1	172.378	3.21572e-05	0.00204006	0.196758	-5.08239	8.95603	45.518
PRKAG2	152.842	3.21814e-05	0.00204006	0.105639	-9.46618	4.71755	44.6572
FEN1	48.9015	3.27661e-05	0.00205765	8.28335	8.28335	11.2104	1.35336
SALL4	141.981	3.29894e-05	0.00205765	5.95523	5.95523	31.525	5.29367
SULT2A1	2326.15	3.30051e-05	0.00205765	0.121996	-8.197	81.3597	666.905
CHAF1B	47.3255	3.30226e-05	0.00205765	7.79293	7.79293	10.7927	1.38493
COA6	141.316	3.30413e-05	0.00205765	8.2003	8.2003	32.3686	3.94724
RDH16	688.864	3.3075e-05	0.00205765	0.0218734	-45.7176	4.88027	223.114
ILF2	678.934	3.32819e-05	0.00205765	4.44352	4.44352	145.222	32.6818
AMN	70.5367	3.32972e-05	0.00205765	11.6219	11.6219	16.5652	1.42534
PLAC4	26.0341	3.33208e-05	0.00205765	0.0267016	-37.4509	0.223751	8.37969
EPPK1	423.816	3.43003e-05	0.00211207	9.9626	9.9626	98.536	9.8906
ITIH1	6350.96	3.48063e-05	0.00213711	0.158563	-6.30663	277.094	1747.53
GCH1	164.915	3.51177e-05	0.00215009	0.14753	-6.7783	6.77691	45.936
IMPDH2	363.499	3.58356e-05	0.00218356	3.38205	3.38205	74.3803	21.9927
TMEM176B	1214.12	3.59626e-05	0.00218356	0.256883	-3.89282	77.4391	301.456
AC068631.1	10.1713	3.60143e-05	0.00218356	0.0134633	-74.2761	0.0448414	3.33064
ASPM	1488.72	3.60709e-05	0.00218356	34.2464	34.2464	364.204	10.6348
MSI1	60.2895	3.63008e-05	0.00219131	61.5219	61.5219	14.8908	0.242041
C8A	1825.04	3.66371e-05	0.00220541	0.0721715	-13.8559	40.0512	554.945
NFIA	591.86	3.68992e-05	0.00221349	0.178748	-5.59447	28.4775	159.317
CYP2A13	6.83334	3.70422e-05	0.00221349	0.0201724	-49.5727	0.0447448	2.21812
SAA2-SAA4	330.568	3.70803e-05	0.00221349	0.00495398	-201.858	0.542294	109.466
NEK2	87.3507	3.73562e-05	0.00221811	34.7477	34.7477	21.3763	0.615186
GLS2	305.885	3.74586e-05	0.00221811	0.0171441	-58.3293	1.70897	99.683
ORC6	23.9607	3.74674e-05	0.00221811	18.754	18.754	5.75984	0.307126
EDARADD	69.9345	3.79466e-05	0.00224031	47.3448	47.3448	17.211	0.363525
CCNE1	23.5612	3.84707e-05	0.00226503	10.2105	10.2105	5.48725	0.537413
GALNT3	23.0661	3.86508e-05	0.00226848	0.0701523	-14.2547	0.493244	7.03104
SLCO1B3	558.954	3.87405e-05	0.00226848	0.0260934	-38.3238	4.69822	180.054
HIST1H4B	359.417	3.89743e-05	0.00227597	6.04642	6.04642	79.9387	13.2208
HIST1H2BK	797.309	3.94183e-05	0.00229215	6.16881	6.16881	177.72	28.8095
C7	994.509	3.95706e-05	0.00229215	0.0149374	-66.946	4.8551	325.03
LPA	5013.99	3.95713e-05	0.00229215	0.0305998	-32.6799	49.1376	1605.81
GHR	549.275	4.00192e-05	0.00230608	0.022873	-43.7196	4.06393	177.673
WDR62	51.8498	4.00263e-05	0.00230608	10.8288	10.8288	12.1228	1.1195
NCAPD2	416.454	4.02282e-05	0.00231151	5.71489	5.71489	92.0353	16.1045
DNMT3A	264.974	4.05088e-05	0.00231951	3.62691	3.62691	54.8924	15.1348
ACACB	1532.22	4.05833e-05	0.00231951	0.118567	-8.43405	52.2903	441.019
DTYMK	47.6898	4.07419e-05	0.00232133	6.2463	6.2463	10.6444	1.70411
PYCR2	136.497	4.08674e-05	0.00232133	4.42837	4.42837	29.1819	6.58976
KCTD9P4	89.724	4.09392e-05	0.00232133	0.00710929	-140.661	0.210628	29.6272
BHMT	1874.63	4.11123e-05	0.00232501	0.0592943	-16.865	34.337	579.095
RPL17P11	2.7905	4.18139e-05	0.00235848	0.0225792	-44.2886	0.0203886	0.902981
CYP2B7P	186.36	4.23971e-05	0.00237519	0.00859522	-116.344	0.527886	61.4162
ECHDC2	468.87	4.24199e-05	0.00237519	0.13888	-7.20048	18.3142	131.871
ARHGEF2	284.201	4.2472e-05	0.00237519	4.05912	4.05912	59.9698	14.7741
ALDH2	2166.29	4.25965e-05	0.00237519	0.145237	-6.88528	87.8611	604.948
CENPW	19.4468	4.27028e-05	0.00237519	12.8527	12.8527	4.59365	0.357407
GRAMD1C	74.4535	4.27733e-05	0.00237519	0.0656591	-15.2302	1.49834	22.8201
CPEB3	95.4182	4.32484e-05	0.00239538	0.207193	-4.82643	5.16353	24.9214
E2F7	47.3799	4.36196e-05	0.00240334	20.9929	20.9929	11.4364	0.544775
DEPDC7	150.784	4.36293e-05	0.00240334	0.118816	-8.41636	5.15517	43.3878
MPZL1	172.103	4.37276e-05	0.00240334	4.53652	4.53652	36.9217	8.13879
BMS1P21	3.12686	4.39244e-05	0.00240362	0.0230184	-43.4435	0.0232774	1.01125
HSDL1	66.8214	4.39565e-05	0.00240362	5.95005	5.95005	14.8354	2.49332
AXIN2	179.387	4.411e-05	0.0024059	9.87366	9.87366	41.6806	4.2214
APOC1	5800.58	4.44363e-05	0.00241676	0.232476	-4.30151	343.137	1476.01
CTSO	291.535	4.45341e-05	0.00241676	0.195964	-5.10299	15.0984	77.047
AC093225.1	36.5912	4.49597e-05	0.00243371	0.0181655	-55.0493	0.216327	11.9086
TNFRSF19	203.218	4.5087e-05	0.00243447	35.1333	35.1333	49.7427	1.41583
FGD1	90.8558	4.55218e-05	0.00245179	4.45425	4.45425	19.4406	4.3645
RPS5	1431.33	4.58649e-05	0.00246409	3.84901	3.84901	299.478	77.8063
SCARA3	86.5083	4.61264e-05	0.00246729	11.069	11.069	20.2547	1.82986
SPON2	348.902	4.61541e-05	0.00246729	4.33583	4.33583	74.3626	17.1507
PON1	897.893	4.66854e-05	0.00248569	0.0171351	-58.3596	5.01395	292.612
CYP2E1	20626.1	4.67295e-05	0.00248569	0.0248302	-40.2736	165.245	6655.03
CEP131	50.1184	4.71801e-05	0.00250346	5.6853	5.6853	11.0693	1.94701
DHTKD1	1114.13	4.74292e-05	0.00250564	0.212313	-4.71002	61.4523	289.442
SNRPB	527.601	4.75923e-05	0.00250564	7.01506	7.01506	119.161	16.9864
IGFALS	48.3272	4.77136e-05	0.00250564	0.0375468	-26.6334	0.576008	15.3411
SP8	3.32337	4.78772e-05	0.00250564	41.9522	41.9522	0.816251	0.0194567
PLPPR1	226.867	4.79703e-05	0.00250564	7.47827	7.47827	51.5471	6.89292
KIF20B	130.852	4.79903e-05	0.00250564	6.69825	6.69825	29.4189	4.39203
NR1I2	97.8893	4.80969e-05	0.00250564	0.132984	-7.51972	3.68571	27.7155
PLGLB1	414.837	4.81539e-05	0.00250564	0.0282012	-35.4595	3.75831	133.268
TTC13	207.982	4.82919e-05	0.00250674	3.81039	3.81039	43.4444	11.4016
ATP11C	559.39	4.86798e-05	0.00252079	0.0795033	-12.5781	13.4036	168.592
AKR1D1	427.227	4.8832e-05	0.00252259	0.0573561	-17.4349	7.58776	132.292
RPL17	2567.52	4.91528e-05	0.00252942	4.11971	4.11971	543.021	131.811
ACLY	1066.11	4.91995e-05	0.00252942	5.14395	5.14395	232.611	45.2204
HIST1H2BN	429.633	4.94301e-05	0.00253521	18.4452	18.4452	103.212	5.59557
MAZ	521.842	4.97279e-05	0.00253843	3.32033	3.32033	106.422	32.0516
C1S	7974.32	4.9816e-05	0.00253843	0.0552425	-18.102	136.767	2475.75
ALDH1A1	3083.8	4.99015e-05	0.00253843	0.160955	-6.21291	136.218	846.309
ABI3BP	113.11	5.00723e-05	0.00253843	0.0679233	-14.7225	2.34826	34.5723
OSBPL6	33.6307	5.00835e-05	0.00253843	0.0730207	-13.6948	0.745951	10.2156
MMRN1	94.6939	5.0337e-05	0.00254527	0.0822222	-12.1622	2.3389	28.4461
F8	421.927	5.05835e-05	0.00255174	0.139501	-7.16838	16.5428	118.585
ITIH4	9750.57	5.09215e-05	0.00256277	0.0682383	-14.6545	203.291	2979.13
SHMT1	656.669	5.14655e-05	0.0025841	0.116134	-8.61075	22.012	189.54
MYO16	44.4102	5.26275e-05	0.00263628	0.0646493	-15.4681	0.881081	13.6286
ZNF710	129.296	5.289e-05	0.00264327	4.92893	4.92893	28.055	5.6919
KNL1	174.77	5.34498e-05	0.00266505	6.49471	6.49471	39.1692	6.03094
TPST1	163.788	5.36336e-05	0.00266802	0.197415	-5.06547	8.5322	43.2196
RPL36A	2651.88	5.38416e-05	0.00266903	4.10064	4.10064	560.463	136.677
SHCBP1	46.7306	5.39178e-05	0.00266903	12.1369	12.1369	11.0027	0.906549
FAM72D	15.5347	5.40264e-05	0.00266903	49.5829	49.5829	3.82581	0.0771599
HRG	15858	5.42712e-05	0.00267497	0.0130973	-76.3515	68.0443	5195.28
HIBADH	392.074	5.49203e-05	0.00269333	0.264881	-3.77528	25.5825	96.5812
FAM111B	49.7392	5.5009e-05	0.00269333	10.6407	10.6407	11.6161	1.09167
TTPA	274.939	5.50196e-05	0.00269333	0.163163	-6.12883	12.2815	75.271
PLIN5	195.518	5.53664e-05	0.00270178	0.100064	-9.99363	5.75376	57.5009
ITGAE	84.5037	5.54436e-05	0.00270178	6.63336	6.63336	18.98	2.86129
NDC80	67.3019	5.59433e-05	0.00271957	17.8684	17.8684	16.1477	0.903701
BCO2	368.939	5.6244e-05	0.00271957	0.0144163	-69.366	1.73948	120.66
PRG4	4032.36	5.63932e-05	0.00271957	0.0764219	-13.0853	93.2213	1219.82
INCENP	128.353	5.64751e-05	0.00271957	5.76525	5.76525	28.3944	4.92509
PHYH	1261.48	5.65288e-05	0.00271957	0.230404	-4.3402	74.1148	321.673
ZNF703	101.4	5.65681e-05	0.00271957	13.4489	13.4489	24.011	1.78535
AC005336.1	48.1613	5.67494e-05	0.0027222	0.104398	-9.57874	1.47119	14.0922
BMERB1	110.038	5.69245e-05	0.00272452	0.121173	-8.25263	3.82634	31.5774
CLDN10	7.8808	5.70687e-05	0.00272535	0.0170566	-58.6283	0.0438102	2.56852
DDX39A	147.104	5.7599e-05	0.00274457	4.0942	4.0942	31.0822	7.59177
SALL2	92.5488	5.83655e-05	0.00277465	6.65499	6.65499	20.7938	3.12454
SLC43A3	295.676	5.84885e-05	0.00277465	0.173277	-5.77109	13.8728	80.0615
GRHPR	964.036	5.8728e-05	0.00277694	0.22467	-4.45097	55.5547	247.272
UGT2B7	2460.8	5.87952e-05	0.00277694	0.0436307	-22.9196	33.8214	775.173
ACSM2A	1835.18	5.8983e-05	0.0027797	0.0607641	-16.4571	34.3852	565.88
NRXN1	5.80088	5.98908e-05	0.00281631	0.0191481	-52.2246	0.0361035	1.88549
GTSE1	37.4554	6.02276e-05	0.00282596	17.4082	17.4082	8.9771	0.515683
AC116533.1	335.549	6.06686e-05	0.00283278	4.2549	4.2549	71.3164	16.761
IL13RA2	22.7382	6.07312e-05	0.00283278	0.0148314	-67.4245	0.110233	7.43243
PSMD4	522.686	6.07683e-05	0.00283278	4.13606	4.13606	110.614	26.7437
SYBU	154.806	6.09789e-05	0.00283581	0.067599	-14.7931	3.19984	47.3357
CLEC1B	96.6814	6.11896e-05	0.00283581	0.0117506	-85.102	0.372847	31.73
PLPP3	326.516	6.12292e-05	0.00283581	0.222066	-4.50317	18.6479	83.9748
TCF19	69.062	6.14844e-05	0.0028415	10.3865	10.3865	16.1027	1.55035
ABLIM3	491.322	6.18212e-05	0.0028459	0.155989	-6.41069	21.1484	135.576
FMO3	1690.87	6.18443e-05	0.0028459	0.0282772	-35.3642	15.3586	543.145
NNMT	954.657	6.21906e-05	0.00285572	0.0217868	-45.8994	6.73726	309.236
PCP4	6.52905	6.24189e-05	0.00286009	59.4451	59.4451	1.61192	0.0271162
FLVCR1	154.981	6.34254e-05	0.00290002	9.67091	9.67091	35.9567	3.71802
AC011604.2	108.056	6.40117e-05	0.00292062	0.0404737	-24.7074	1.38317	34.1746
DKK1	775.353	6.53193e-05	0.00297397	91.2566	91.2566	192.258	2.10679
CNTN3	10.6889	6.60102e-05	0.00299907	0.0118784	-84.1866	0.0416625	3.50742
TACC3	141.764	6.637e-05	0.00300383	5.86886	5.86886	31.425	5.35454
CSE1L	757.448	6.63946e-05	0.00300383	3.46647	3.46647	155.679	44.9101
PTS	65.7953	6.65374e-05	0.00300397	0.197889	-5.05335	3.43398	17.3531
GYS2	566.357	6.75874e-05	0.00304398	0.0134974	-74.0882	2.50307	185.448
HIST2H2AA3	914.042	6.77069e-05	0.00304398	12.0699	12.0699	215.142	17.8246
THSD8	38.5164	6.78932e-05	0.00304598	9.72327	9.72327	8.93955	0.919397
SERPING1	10634.9	6.86595e-05	0.003071	0.0900181	-11.1089	284.914	3165.08
FBN3	143.147	6.87368e-05	0.003071	58.5767	58.5767	35.3343	0.603213
NNT	916.482	6.89616e-05	0.00307466	0.276337	-3.61878	61.6897	223.241
HIST1H4A	36.9148	6.94292e-05	0.00307955	14.5874	14.5874	8.77742	0.601711
RAN	930.881	6.94791e-05	0.00307955	4.74695	4.74695	200.968	42.3362
TRANK1	618.399	6.95013e-05	0.00307955	0.128558	-7.77857	22.6224	175.97
GCDH	291.687	7.09884e-05	0.0031333	0.194875	-5.1315	15.0397	77.1761
HSD17B14	143.571	7.1006e-05	0.0031333	0.120753	-8.28135	4.97749	41.2203
AFP	24221.1	7.14426e-05	0.00314611	210.397	210.397	6033.78	28.6781
PBLD	387.472	7.16011e-05	0.00314664	0.145621	-6.86715	15.75	108.157
NDRG2	705.614	7.18035e-05	0.0031491	0.198192	-5.04561	36.872	186.042
MUC6	4399.73	7.20594e-05	0.00315388	0.0155225	-64.4226	22.3033	1436.84
CES4A	49.6164	7.30819e-05	0.00318164	0.0379569	-26.3457	0.597522	15.7421
C9	4226.17	7.31269e-05	0.00318164	0.0161863	-61.7805	22.3204	1378.96
INSIG1	1190.53	7.31377e-05	0.00318164	0.107341	-9.31608	37.2642	347.156
H2AFX	89.7217	7.34413e-05	0.00318466	15.295	15.295	21.3819	1.39797
GADD45G	35.6881	7.35111e-05	0.00318466	0.0861787	-11.6038	0.919527	10.67
TAPT1	146.525	7.36517e-05	0.00318466	0.299892	-3.33453	10.4634	34.8905
TMEM132D	3.81088	7.43778e-05	0.00320711	0.0249258	-40.119	0.0306446	1.22943
TUBE1	142.147	7.44695e-05	0.00320711	0.243494	-4.10687	8.70966	35.7695
CPED1	346.738	7.48411e-05	0.00320724	0.0377479	-26.4915	4.15382	110.041
HIST1H2AB	89.6042	7.50793e-05	0.00320724	23.2143	23.2143	21.7	0.934767
SRC	180.017	7.53022e-05	0.00320724	6.48178	6.48178	40.3369	6.22312
SAE1	297.215	7.54081e-05	0.00320724	3.06206	3.06206	59.6849	19.4918
STAB2	850.465	7.54152e-05	0.00320724	0.00980211	-102.019	2.74294	279.831
NAALADL1	37.4206	7.54214e-05	0.00320724	35.5417	35.5417	9.16181	0.257776
RPL10A	1760.78	7.55172e-05	0.00320724	3.48748	3.48748	362.284	103.881
ETFDH	513.588	7.60081e-05	0.0032193	0.170657	-5.8597	23.8002	139.462
MSH2	222.149	7.61007e-05	0.0032193	4.64242	4.64242	47.813	10.2991
CDCA5	12.8345	7.64898e-05	0.00322208	12.4409	12.4409	3.02618	0.243244
ADH1B	16336.4	7.6652e-05	0.00322208	0.015352	-65.1382	81.9216	5336.23
SDHD	204.872	7.69765e-05	0.00322208	0.282972	-3.53392	14.0306	49.5832
RIBC2	7.77334	7.69786e-05	0.00322208	27.2254	27.2254	1.89123	0.0694657
NPM1P24	16.0332	7.70388e-05	0.00322208	0.0520932	-19.1964	0.260325	4.9973
C1QTNF1	73.8137	7.7066e-05	0.00322208	0.047729	-20.9516	1.10409	23.1324
ANGPTL6	28.7433	7.72369e-05	0.00322295	0.0429288	-23.2944	0.389038	9.0624
SMYD3	128.371	7.82198e-05	0.00325764	5.68056	5.68056	28.3498	4.99066
SLC5A1	7.89697	7.89509e-05	0.00327595	0.0218877	-45.6877	0.0559818	2.55768
SERPINC1	6282.05	7.89642e-05	0.00327595	0.163725	-6.10782	281.41	1718.8
PCCB	448.027	7.93454e-05	0.00328335	0.27851	-3.59053	30.3303	108.902
PNPLA7	137.048	7.9462e-05	0.00328335	0.132396	-7.55308	5.14075	38.8285
SERBP1P6	27.2711	7.96011e-05	0.00328335	0.102675	-9.73943	0.820968	7.99575
ERVMER34-1	32.936	7.98573e-05	0.00328761	28.1625	28.1625	8.02041	0.28479
ACOX2	672.024	8.02447e-05	0.0032892	0.171133	-5.8434	31.2131	182.39
CDK4	328.524	8.02586e-05	0.0032892	4.04249	4.04249	69.278	17.1375
COG2	234.29	8.04604e-05	0.0032892	3.59147	3.59147	48.454	13.4914
IKBIP	86.4627	8.0508e-05	0.0032892	4.52031	4.52031	18.5396	4.1014
ATF5	1817.55	8.07434e-05	0.00328956	0.0982118	-10.1821	52.6121	535.701
PDGFRB	748.608	8.08445e-05	0.00328956	5.45855	5.45855	164.544	30.1442
SLC4A4	344.922	8.09761e-05	0.00328956	0.034647	-28.8625	3.8076	109.897
ANGPTL3	1665.11	8.12525e-05	0.00329456	0.179856	-5.56001	80.5177	447.679
NDN	36.6993	8.14998e-05	0.00329836	12.5586	12.5586	8.65778	0.689388
IL13RA1	626.249	8.22836e-05	0.00331884	0.310333	-3.22234	45.8219	147.654
RRAS2	111.296	8.23146e-05	0.00331884	0.185811	-5.38182	5.52463	29.7325
HOXA3	45.7321	8.30085e-05	0.00333623	11.3342	11.3342	10.7234	0.946116
FANCD2	122.208	8.30565e-05	0.00333623	6.07476	6.07476	27.1946	4.47665
ABCA6	1448.82	8.32219e-05	0.00333664	0.0442971	-22.5748	20.1998	456.008
APOC4-APOC2	945.234	8.39989e-05	0.00336152	0.0550564	-18.1632	16.1607	293.53
ATIC	619.027	8.43133e-05	0.00336783	3.73318	3.73318	128.867	34.5194
SLC46A3	163.778	8.49762e-05	0.00338801	0.0666242	-15.0096	3.34045	50.1387
RFWD3	122.307	8.5396e-05	0.00339359	3.8756	3.8756	25.619	6.61035
CLGN	97.1976	8.54318e-05	0.00339359	4.27442	4.27442	20.6722	4.83626
RHNO1	68.2013	8.57745e-05	0.00340091	4.26936	4.26936	14.5027	3.39691
BDH2	95.0951	8.61921e-05	0.00341117	0.278951	-3.58486	6.44513	23.1049
FGGY	285.595	8.66644e-05	0.00341761	0.108928	-9.18041	9.05466	83.1254
AGBL2	28.247	8.66729e-05	0.00341761	0.10029	-9.97109	0.832918	8.3051
CFHR2	1707.32	8.68906e-05	0.00341827	0.138096	-7.24132	66.3708	480.613
HGFAC	593.084	8.70077e-05	0.00341827	0.113256	-8.82953	19.4527	171.758
CYP4A11	1979.47	8.73546e-05	0.00342564	0.050781	-19.6924	31.3816	617.98
CKAP2L	86.8216	8.82736e-05	0.00345537	20.5555	20.5555	20.9413	1.01877
DPF3	18.7428	8.85444e-05	0.00345885	0.0641877	-15.5793	0.369403	5.75505
DARS2	300.178	8.86842e-05	0.00345885	3.47675	3.47675	61.7285	17.7546
ADAMTS13	165.632	8.89554e-05	0.00346162	0.166855	-5.99323	7.53567	45.163
STEAP4	58.3899	8.90774e-05	0.00346162	0.0696124	-14.3653	1.23981	17.8102
EPCAM	321.764	8.95536e-05	0.00347104	42.0221	42.0221	79.0306	1.88069
AGXT2	305.665	8.9643e-05	0.00347104	0.08266	-12.0978	7.58601	91.7737
ISX	10.7914	9.03965e-05	0.00347652	40.5741	40.5741	2.64889	0.0652852
NPM1	2875.4	9.04086e-05	0.00347652	4.898	4.898	623.393	127.275
FREM2	11.7077	9.0437e-05	0.00347652	0.0246889	-40.5041	0.0932795	3.7782
RNF165	21.2379	9.05667e-05	0.00347652	0.032891	-30.4035	0.223063	6.78189
BAAT	2285.21	9.0691e-05	0.00347652	0.0384778	-25.989	27.8796	724.563
OXCT1	83.506	9.0755e-05	0.00347652	9.62522	9.62522	19.3674	2.01215
BCAM	833.692	9.15576e-05	0.00350102	7.20631	7.20631	188.776	26.1959
E2F8	58.9762	9.1764e-05	0.00350185	18.8457	18.8457	14.1798	0.752415
ASPG	126.313	9.19053e-05	0.00350185	0.0148634	-67.2793	0.613655	41.2863
TRPM8	103.188	9.23626e-05	0.00351305	0.01827	-54.7344	0.61347	33.5779
MT1XP1	2.83084	9.27289e-05	0.00352075	0.0222478	-44.9482	0.0203886	0.91643
CES3	68.1472	9.29562e-05	0.00352316	0.104611	-9.55926	2.08543	19.9352
TEC	41.6173	9.32854e-05	0.00352941	0.190685	-5.24425	2.10904	11.0604
RTKN2	26.8296	9.35329e-05	0.00353255	22.4278	22.4278	6.49036	0.289389
CYP2C8	4585.84	9.37465e-05	0.00353441	0.0148899	-67.1597	22.3178	1498.86
CYP4F3	1267.89	9.54163e-05	0.00359106	0.129385	-7.72889	46.6363	360.447
LEAP2	243.452	9.71011e-05	0.00363924	0.0870087	-11.4931	6.32683	72.7149
AL445183.3	35.8847	9.71588e-05	0.00363924	0.0377028	-26.5232	0.429398	11.389
SPC24	26.3087	9.72045e-05	0.00363924	13.0677	13.0677	6.22017	0.475994
TONSL	56.5331	9.81362e-05	0.00366773	6.91106	6.91106	12.7497	1.84482
CLSPN	67.1374	9.86575e-05	0.00368081	11.8439	11.8439	15.7848	1.33273
IDO2	13.5628	9.89433e-05	0.00368508	0.0124665	-80.2152	0.0554384	4.447
HOMER2	160.142	9.92579e-05	0.0036904	0.119175	-8.39104	5.48937	46.0615
DNMT3B	38.5607	9.98436e-05	0.00370372	10.272	10.272	8.98421	0.874631
EEF1B2	1570.9	9.99607e-05	0.00370372	3.23736	3.23736	318.856	98.4926
ASF1B	15.8951	0.000100289	0.0037095	12.7394	12.7394	3.75283	0.294585
GNE	471.421	0.000100491	0.00371059	0.250048	-3.99923	29.4681	117.85
HMGA1	162.272	0.000100899	0.00371759	12.5758	12.5758	38.2847	3.04433
PRAG1	156.165	0.000101202	0.00371759	6.20225	6.20225	34.8294	5.61561
ATAD2	749.392	0.000101222	0.00371759	4.7837	4.7837	161.956	33.8558
NUP133	454.795	0.000101414	0.00371759	3.48653	3.48653	93.5704	26.8377
RPL37A	2898.73	0.00010162	0.00371759	3.5201	3.5201	597.4	169.711
TCOF1	272.275	0.000101719	0.00371759	3.64527	3.64527	56.4537	15.4868
PFAS	206.012	0.00010278	0.00374912	4.00035	4.00035	43.3715	10.8419
HNRNPA1	4733.06	0.000102932	0.00374912	4.06339	4.06339	998.894	245.828
PJA1	153.509	0.000103105	0.00374912	3.02354	3.02354	30.7497	10.1701
RFC4	77.0774	0.000103449	0.00375529	3.93934	3.93934	16.1875	4.10918
RPS23	3702.59	0.000103626	0.00375536	4.1993	4.1993	785.378	187.026
THSD4	49.4825	0.000104107	0.00376643	0.0743984	-13.4411	1.1164	15.0057
GPAT3	89.1522	0.000104762	0.00378081	0.0352405	-28.3764	1.00026	28.3837
RBM34	209.39	0.000105032	0.00378081	3.57347	3.57347	43.2666	12.1077
QPCT	70.9542	0.000107015	0.00383932	12.4781	12.4781	16.7328	1.34098
HIST1H4E	603.149	0.00010721	0.00383989	5.39123	5.39123	132.372	24.5533
C14orf180	1.87362	0.000107454	0.00384226	0.0365816	-27.3362	0.0217842	0.595496
SRD5A1	79.9894	0.00010819	0.00386204	0.207334	-4.82313	4.33092	20.8886
PLGLB2	471.96	0.000108444	0.00386204	0.0324528	-30.8139	4.89373	150.795
GAREM1	103.675	0.000108547	0.00386204	0.192095	-5.20575	5.28488	27.5118
TIMELESS	314.775	0.000109141	0.0038767	3.76168	3.76168	65.6121	17.4422
DGKK	85.2954	0.00010932	0.0038767	61.791	61.791	21.0681	0.340958
BLNK	158.062	0.000110161	0.00390011	0.0761838	-13.1261	3.6438	47.829
C6	3474.38	0.00011171	0.00394415	0.0343015	-29.1532	37.9881	1107.48
AADAT	183.862	0.000111772	0.00394415	0.129167	-7.74193	6.75324	52.2831
SLC22A10	255.589	0.000112442	0.00396094	0.0276934	-36.1097	2.27536	82.1625
KLHL2	220.804	0.000112617	0.00396094	0.304004	-3.28943	15.9215	52.3728
NEBL	11.7672	0.000112979	0.00396718	0.0427048	-23.4166	0.158482	3.71111
GNAO1	140.135	0.000113676	0.00398516	0.0205585	-48.6416	0.934704	45.4655
TBCE	316.329	0.000113869	0.00398543	3.33919	3.33919	64.5778	19.3394
MCM8	130.121	0.000114507	0.00399084	5.33852	5.33852	28.523	5.34287
EXPH5	125.628	0.000114533	0.00399084	0.0244571	-40.888	0.991819	40.5535
EHMT2	826.107	0.000114756	0.00399084	4.43161	4.43161	176.634	39.8576
AC132217.2	114.671	0.000114767	0.00399084	0.0100993	-99.0171	0.380902	37.7158
PLCG1	329.24	0.000115858	0.00402229	3.15422	3.15422	66.4982	21.0823
UGT1A9	376.956	0.000116269	0.00402763	0.0138357	-72.2767	1.70699	123.376
ITGA2	291.783	0.000116387	0.00402763	14.413	14.413	69.3376	4.81076
NPR3	28.7562	0.000117344	0.00405134	0.0547615	-18.261	0.489193	8.93315
HS6ST2	80.6231	0.000117676	0.00405134	107.737	107.737	20.0164	0.18579
PLAAT3	75.8608	0.000117822	0.00405134	0.140966	-7.09388	3.00063	21.2861
DHODH	194.44	0.000117977	0.00405134	0.110114	-9.08151	6.22317	56.5158
ADH4	7227.57	0.000118015	0.00405134	0.101192	-9.88221	214.808	2122.78
NAGS	88.8293	0.000118457	0.00406005	0.0818622	-12.2156	2.18539	26.6959
MT1L	24.75	0.000119707	0.00408718	0.0663217	-15.078	0.502701	7.57974
MRPL9	167.998	0.000119726	0.00408718	4.06837	4.06837	35.4621	8.71653
GMNN	61.5027	0.00011982	0.00408718	4.90804	4.90804	13.3376	2.71749
MMS22L	95.7474	0.000120551	0.00410561	5.67521	5.67521	21.1428	3.72546
RAP1GAP2	57.4483	0.000120936	0.0041122	5.32744	5.32744	12.5897	2.36318
ARHGAP42	123.532	0.000121387	0.00412103	0.288838	-3.46214	8.5867	29.7284
UXS1	134.647	0.000122602	0.004151	3.36709	3.36709	27.5296	8.17608
RAD51	18.1106	0.000122656	0.004151	13.4581	13.4581	4.28864	0.318667
UGT2B4	2155.91	0.000122893	0.00415247	0.174454	-5.73217	101.711	583.024
AC069262.1	2.5473	0.000124508	0.0041913	0.0266275	-37.5552	0.0218342	0.819988
LRG1	540.999	0.000124566	0.0041913	0.134425	-7.43907	20.5568	152.924
SLCO1B7	98.9767	0.000124627	0.0041913	0.0241333	-41.4366	0.771389	31.9637
UBQLN4	201.763	0.00012495	0.00419387	3.16385	3.16385	40.7749	12.8878
AC090825.1	5.19607	0.000125103	0.00419387	26.1381	26.1381	1.26278	0.048312
STIL	85.8336	0.000125442	0.00419387	5.79513	5.79513	18.9995	3.27853
SGO2	80.2267	0.000125645	0.00419387	10.1529	10.1529	18.677	1.83958
AZGP1P1	15.9409	0.00012568	0.00419387	0.0618299	-16.1734	0.30352	4.90895
PLEKHH1	72.5565	0.000126152	0.00420312	5.29318	5.29318	15.8879	3.00158
CFH	11349.1	0.000127286	0.00421954	0.105252	-9.50103	349.17	3317.47
CA2	211.799	0.000127464	0.00421954	0.0976246	-10.2433	6.09846	62.4684
GLMP	393.355	0.000127482	0.00421954	3.08495	3.08495	79.1066	25.6427
IL1RAPL2	14.0813	0.000127496	0.00421954	0.0194455	-51.4258	0.088966	4.57515
CYP4F11	416.812	0.000128724	0.00424929	0.136498	-7.3261	16.0446	117.545
PGM1	810.809	0.000128957	0.00425043	0.244359	-4.09233	49.8132	203.852
PEMT	127.636	0.000129203	0.00425201	0.23541	-4.2479	7.62293	32.3814
AL441963.1	4.675	0.000129581	0.00425796	0.0449824	-22.2309	0.0661312	1.47016
ACSM5	601.238	0.000131573	0.00429957	0.0357652	-27.9601	6.84156	191.291
DNAJC25	91.9958	0.000131683	0.00429957	0.270858	-3.69198	6.10216	22.529
OAF	211.376	0.000132024	0.00429957	0.195854	-5.10583	10.9422	55.8691
CD46	1279.71	0.000132032	0.00429957	3.13544	3.13544	258.173	82.3403
SPP2	299.026	0.000132042	0.00429957	0.101936	-9.81007	8.94479	87.749
AADAC	761.848	0.000132048	0.00429957	0.160713	-6.22227	33.6107	209.135
TNNC1	32.433	0.000132309	0.00430154	33.1181	33.1181	7.92868	0.239406
HGD	1409.65	0.000132887	0.0043062	0.200351	-4.99123	74.2952	370.824
RPL28	1394.1	0.000133377	0.0043062	3.46027	3.46027	286.44	82.7797
JPT1	139.787	0.000133524	0.0043062	3.66115	3.66115	29.005	7.92238
ESR1	60.6329	0.00013375	0.0043062	0.0301286	-33.191	0.585412	19.4304
C4B-AS1	19.6102	0.000133825	0.0043062	0.110254	-9.06993	0.628335	5.69896
C4A-AS1	19.6102	0.000133825	0.0043062	0.110254	-9.06993	0.628335	5.69896
C19orf48	52.4323	0.000133961	0.0043062	4.49897	4.49897	11.2351	2.49727
HP	50923	0.000134773	0.0043062	0.0338774	-29.5182	550.193	16240.7
NUP93	132.826	0.000134975	0.0043062	3.34462	3.34462	27.1242	8.1098
RCAN1	154.694	0.000135043	0.0043062	0.121739	-8.21432	5.40077	44.3637
SFRP5	7.7628	0.00013512	0.0043062	0.0300624	-33.2641	0.0747916	2.48788
HIST2H2BE	949.757	0.000135266	0.0043062	12.2311	12.2311	223.721	18.2911
ABCG2	202.323	0.000135267	0.0043062	0.108013	-9.25814	6.36747	58.9509
SLC10A1	559.086	0.000135291	0.0043062	0.0220691	-45.3122	3.99528	181.035
GSTZ1	156.594	0.000135542	0.0043062	0.131469	-7.60634	5.83892	44.4128
TMEM176A	984.761	0.000135666	0.0043062	0.289141	-3.45852	68.5024	236.917
ITGA6	595.001	0.000136257	0.0043062	6.79558	6.79558	133.965	19.7136
RBP4	10759.5	0.000136279	0.0043062	0.152828	-6.5433	455.336	2979.4
CCNF	65.2858	0.000136438	0.0043062	13.3042	13.3042	15.4505	1.16132
SPAG5	232.781	0.00013646	0.0043062	3.30546	3.30546	47.433	14.3499
ORC1	32.3233	0.000137018	0.00431748	10.1851	10.1851	7.52659	0.738983
NEU1	980.016	0.000137348	0.00432152	3.75027	3.75027	204.172	54.442
HMGCS2	3706.05	0.000137558	0.00432183	0.144372	-6.92653	149.561	1035.94
OLR1	60.4747	0.000138254	0.00433734	135.932	135.932	15.0357	0.110612
GLYAT	344.144	0.000139334	0.00436485	0.0175254	-57.0601	1.96451	112.095
ADAMTSL4	399.238	0.000139566	0.00436575	0.234816	-4.25866	23.7982	101.348
HIST1H3A	29.977	0.000139778	0.00436602	9.70423	9.70423	6.9566	0.716863
FAT4	600.226	0.000140007	0.00436684	0.222225	-4.49994	34.299	154.343
CNTN1	8.80837	0.000140612	0.00437653	0.0251309	-39.7916	0.0713952	2.84093
PTPN3	509.004	0.000140993	0.00437653	0.317508	-3.14953	37.8482	119.204
PHACTR3	3.17187	0.000141101	0.00437653	0.0394475	-25.3502	0.0396234	1.00446
FAM189B	199.807	0.000141317	0.00437653	3.18	3.18	40.4191	12.7104
C3	67181.1	0.00014154	0.00437653	0.129691	-7.71061	2476.1	19092.2
CFAP57	136.593	0.000142084	0.00438706	0.0126696	-78.9289	0.567278	44.7747
NFIC	628.237	0.000143026	0.00440117	0.269446	-3.71131	41.5118	154.063
CEP55	24.1667	0.000143203	0.00440117	12.6496	12.6496	5.70351	0.450885
ITIH4-AS1	4.77661	0.000143361	0.00440117	0.0299912	-33.3431	0.0459159	1.53098
ACTG1	7366.68	0.000143777	0.00440766	4.02406	4.02406	1552.34	385.766
IL1RL2	11.2217	0.000144189	0.00441014	0.0313361	-31.912	0.112514	3.59056
SORL1	2101.17	0.000144269	0.00441014	0.253928	-3.93813	132.865	523.239
SLC22A25	258.81	0.00014472	0.00441767	0.0579973	-17.2422	4.64429	80.0777
HIST1H3F	89.5602	0.000145406	0.00443231	17.6705	17.6705	21.4784	1.21549
NFIB	237.376	0.000146107	0.00444136	0.117772	-8.49097	8.05404	68.3866
RBM3	549.212	0.000146779	0.00444136	3.21829	3.21829	111.353	34.6001
RFPL1	5.39427	0.000146947	0.00444136	0.041175	-24.2866	0.0701832	1.70451
SYT9	14.9313	0.000146958	0.00444136	0.0219136	-45.6338	0.10597	4.83581
DSEL	55.0129	0.00014717	0.00444136	0.0677631	-14.7573	1.13965	16.8181
DGAT2	336.408	0.000147594	0.00444136	0.261454	-3.82477	21.7398	83.1497
RD3L	1.41108	0.000147617	0.00444136	0.0388628	-25.7315	0.017379	0.447188
PRIM2	85.835	0.000147704	0.00444136	4.11581	4.11581	18.1512	4.4101
CENPK	47.3815	0.00014777	0.00444136	15.8952	15.8952	11.3117	0.711638
CYP3A5	3127.48	0.00014843	0.00444947	0.120213	-8.31854	108.009	898.48
SRD5A2	77.2517	0.000148652	0.00444947	0.0128	-78.1253	0.324075	25.3185
FAM221A	14.8271	0.000148661	0.00444947	0.0736775	-13.5727	0.33157	4.50028
GNMT	556.962	0.000149907	0.0044743	0.02896	-34.5304	5.17666	178.752
AR	594.56	0.000150144	0.00447516	0.0214259	-46.6725	4.12839	192.682
TUFT1	60.173	0.000150703	0.00447993	4.8515	4.8515	13.0291	2.68558
RAB17	142.893	0.000150721	0.00447993	0.196787	-5.08163	7.425	37.7311
C1R	5420.8	0.000151525	0.00449762	0.0438192	-22.8211	74.8077	1707.19
IL1R1	396.739	0.000153101	0.00453632	0.228498	-4.3764	23.1616	101.364
MYCN	55.1863	0.000153462	0.00453632	78.9963	78.9963	13.6668	0.173006
AMDHD1	401.764	0.000154594	0.00455349	0.245165	-4.07888	24.7443	100.929
SCN7A	16.1319	0.000154687	0.00455349	0.0255661	-39.1144	0.132945	5.20005
SGO1	36.0103	0.000154877	0.00455349	9.80934	9.80934	8.36315	0.85257
HIST1H2BF	513.447	0.000154891	0.00455349	20.027	20.027	123.728	6.17808
CD34	115.672	0.000155484	0.00456469	10.2902	10.2902	26.9535	2.61933
PCLAF	15.6612	0.00015595	0.00457211	10.7195	10.7195	3.65927	0.341365
ITPKA	22.3389	0.000156504	0.00457872	20.7455	20.7455	5.38987	0.259809
IGFN1	95.5591	0.000156601	0.00457872	0.0148698	-67.2505	0.464439	31.2338
AP001042.1	18.3388	0.000157435	0.00459571	0.044339	-22.5535	0.255912	5.77172
SORBS1	448.712	0.00015761	0.00459571	0.241779	-4.13601	27.3471	113.108
RPS7	3117.39	0.000158392	0.00461226	3.43395	3.43395	639.644	186.271
FGFR4	714.057	0.000159577	0.00464047	3.96203	3.96203	150.101	37.8848
KCNJ3	7.80992	0.000160034	0.00464748	0.0255982	-39.0652	0.0644407	2.51739
LDOC1	48.6654	0.000160391	0.00465154	6.70181	6.70181	10.9418	1.63267
SOAT2	204.85	0.000160963	0.00466049	35.7944	35.7944	50.1615	1.40138
EME1	12.5357	0.000161133	0.00466049	14.3609	14.3609	2.97837	0.207394
CBX5	296.911	0.000161489	0.00466133	3.10578	3.10578	59.7895	19.251
GCKR	332.388	0.000161596	0.00466133	0.180724	-5.5333	16.1354	89.282
HMGCLL1	4.23515	0.000164667	0.00474341	0.0289918	-34.4925	0.039405	1.35918
TMEM131L	329.996	0.000164883	0.00474341	0.297293	-3.36369	23.4188	78.7736
KCNU1	145.158	0.000167886	0.00482219	86.6424	86.6424	35.978	0.415247
AC024559.2	1.07461	0.00016807	0.00482219	0.0518729	-19.2779	0.017379	0.33503
AKR7A3	276.242	0.000168544	0.00482935	0.0417242	-23.9669	3.63952	87.2279
PGLYRP2	183.467	0.000169855	0.00486043	0.0958742	-10.4303	5.19869	54.2241
CYP3A4	9961.74	0.000171065	0.00488856	0.0198489	-50.3807	64.2105	3234.97
ZWILCH	63.0851	0.000173978	0.00496519	3.82057	3.82057	13.1833	3.45061
MAGED2	630.483	0.000175044	0.004989	5.57591	5.57591	138.933	24.9167
GPM6A	22.0612	0.000176258	0.00501659	0.0171225	-58.4025	0.123104	7.18959
CPNE1	421.145	0.00017687	0.00501659	3.21934	3.21934	85.3925	26.5248
CYP2B6	1851.05	0.000177077	0.00501659	0.0189181	-52.8595	11.3856	601.837
ORM1	26052.3	0.000177448	0.00501659	0.0386878	-25.8479	319.489	8258.12
CYP26A1	50.138	0.000177529	0.00501659	0.0142233	-70.3074	0.233284	16.4016
SAA4	630.517	0.000177821	0.00501659	0.0446096	-22.4167	8.84934	198.373
HSD17B13	742.969	0.000177861	0.00501659	0.0247013	-40.4838	5.92237	239.76
TBX4	34.0978	0.00017788	0.00501659	75.9091	75.9091	8.44105	0.111199
PLK4	50.2492	0.000180508	0.00508402	6.89478	6.89478	11.3299	1.64325
ABCA10	86.9382	0.000181576	0.00510497	0.0594694	-16.8154	1.59678	26.8504
HMGN1	442.469	0.000181726	0.00510497	3.00446	3.00446	88.5201	29.4629
EZH2	164.215	0.0001822	0.00511158	5.62985	5.62985	36.2275	6.4349
NAMPTP1	55.4292	0.000183617	0.00514461	0.067733	-14.7638	1.1478	16.946
MARCKS	222.205	0.000185615	0.00519385	7.06093	7.06093	50.2173	7.112
CDH19	26.2506	0.000187266	0.00522643	0.0191703	-52.1642	0.163563	8.53211
FANCG	44.9733	0.000187266	0.00522643	4.29934	4.29934	9.57331	2.22669
PRRG4	42.1169	0.000189265	0.00526654	0.16915	-5.9119	1.93768	11.4554
NUDT7	64.305	0.000189582	0.00526654	0.240889	-4.15129	3.9082	16.2241
VRK1	73.923	0.000189618	0.00526654	4.35645	4.35645	15.7664	3.6191
TTC39C	393.332	0.000189755	0.00526654	0.16331	-6.12332	17.583	107.667
PRIM1	105.696	0.000189929	0.00526654	4.29328	4.29328	22.4945	5.23946
CCDC138	42.3529	0.000191072	0.00529029	5.44975	5.44975	9.30734	1.70785
AP002884.2	42.226	0.000191485	0.00529029	0.0198985	-50.2551	0.272839	13.7116
ETNPPL	211.666	0.000191524	0.00529029	0.154261	-6.48252	9.02721	58.5191
LZTS2	63.4973	0.000192275	0.00530205	3.78783	3.78783	13.2507	3.49822
FBXO5	65.0939	0.000192692	0.00530205	3.55711	3.55711	13.4398	3.77828
RACK1	4456.92	0.000192727	0.00530205	3.68966	3.68966	926.001	250.972
PLVAP	89.4815	0.000193379	0.00530205	8.92533	8.92533	20.6363	2.31211
CAMK2B	7.69263	0.00019343	0.00530205	0.0393394	-25.4198	0.0958471	2.43641
RPL13	3036.81	0.000194361	0.00530993	3.7297	3.7297	632.095	169.476
CRHBP	177.415	0.00019437	0.00530993	0.0345265	-28.9633	1.95198	56.5358
HIST1H2BL	308.828	0.000194459	0.00530993	30.4944	30.4944	75.3536	2.47106
ADGRB3	23.3663	0.000195316	0.00531982	0.0384759	-25.9903	0.285056	7.40869
HIST2H2AA4	1013.08	0.000196032	0.00533256	25.3396	25.3396	245.99	9.70771
IGHGP	1.85701	0.000196373	0.00533509	0.0370471	-26.9926	0.0218528	0.589865
ZSWIM5	96.7574	0.000196991	0.00534513	6.43545	6.43545	21.6645	3.36644
CYP2C9	7190.42	0.000198268	0.00537298	0.0251962	-39.6885	58.4276	2318.9
HMGCL	288.67	0.000199005	0.00538617	0.242355	-4.12618	17.6249	72.7236
CKS1B	134.019	0.000199277	0.00538676	4.18762	4.18762	28.4155	6.7856
ANKRD24	34.8573	0.000199764	0.00539312	0.145141	-6.88984	1.41297	9.73515
HABP2	1529.85	0.000200113	0.00539577	0.0415871	-24.0459	20.0932	483.16
MND1	10.4454	0.000200428	0.0053975	14.2201	14.2201	2.48051	0.174437
STOM	874.075	0.000201475	0.00541521	0.167033	-5.98682	39.8022	238.289
PPP1R1A	195.957	0.00020161	0.00541521	0.0923546	-10.8278	5.3711	58.1574
SERTM2	13.1533	0.000202068	0.00541521	0.00569793	-175.502	0.0247938	4.35136
CCDC34	69.3951	0.000202142	0.00541521	4.65736	4.65736	14.9425	3.20836
RAD54L	25.2672	0.000202346	0.00541521	11.343	11.343	5.92503	0.522351
PVALB	4.65601	0.000204159	0.00545119	0.0377855	-26.4652	0.0558304	1.47756
NPAP1	5.20529	0.000204198	0.00545119	0.0365826	-27.3354	0.0605223	1.6544
RASGEF1B	196.705	0.000208126	0.00554917	0.114376	-8.74307	6.50712	56.8922
AL158064.1	7.09683	0.000208741	0.00554984	0.0316801	-31.5656	0.0719055	2.26974
H3F3A	1000.6	0.000208921	0.00554984	3.71623	3.71623	208.143	56.0092
MT2A	2159.13	0.000208926	0.00554984	0.0754994	-13.2451	49.368	653.886
PPP2R3B	139.368	0.000210879	0.00559386	3.6652	3.6652	28.9234	7.89136
GXYLT2	60.1353	0.000211104	0.00559386	13.2542	13.2542	14.2287	1.07352
RNFT2	20.3838	0.000212043	0.0056056	13.2122	13.2122	4.82221	0.364982
LGSN	47.1907	0.000212068	0.0056056	0.0231516	-43.1936	0.353275	15.2592
CYP21A1P	161.43	0.000213835	0.00563329	0.124023	-8.06302	5.72667	46.1743
ASIC1	20.1369	0.000213947	0.00563329	14.3986	14.3986	4.78499	0.332324
FANCA	148.1	0.00021444	0.00563329	6.4435	6.4435	33.1648	5.14702
UGT2B15	1422.78	0.000214632	0.00563329	0.0299633	-33.3742	13.6645	456.041
SLC38A3	1422.82	0.000214673	0.00563329	0.317111	-3.15347	105.704	333.335
NUP37	88.7699	0.000214689	0.00563329	3.98954	3.98954	18.6807	4.68241
C5	5773.21	0.000215066	0.00563629	0.285321	-3.50483	397.755	1394.06
AC007535.1	1.38452	0.000215527	0.00564078	0.0396476	-25.2222	0.017379	0.438336
MUSK	3.50692	0.000215762	0.00564078	0.0352955	-28.3323	0.039405	1.11643
SLC39A10	129.385	0.000217499	0.00567929	4.14054	4.14054	27.3858	6.61406
CLYBL	110.334	0.000218355	0.00569471	0.249484	-4.00828	6.88518	27.5977
STRA6	15.4283	0.000219554	0.00571905	39.1857	39.1857	3.78463	0.0965819
C1orf131	134.372	0.000221302	0.00575761	3.43752	3.43752	27.5763	8.02214
LPAL2	165.227	0.00022294	0.00579053	0.12586	-7.94535	5.93573	47.1614
CENPA	5.34241	0.000223179	0.00579053	19.2904	19.2904	1.28562	0.0666454
PPARGC1A	601.583	0.000223376	0.00579053	0.0220346	-45.3831	4.29245	194.805
AZGP1	2475.08	0.000223957	0.0057933	0.0618378	-16.1713	47.1318	762.185
HASPIN	29.0111	0.000224022	0.0057933	17.4814	17.4814	6.95442	0.397818
SDS	353.161	0.000227411	0.00585978	0.0185615	-53.8748	2.1323	114.877
SARDH	815.736	0.000228484	0.00587534	0.240729	-4.15405	49.5522	205.843
MCM5	177.816	0.000228561	0.00587534	5.30845	5.30845	38.9508	7.33751
PARPBP	49.1085	0.000229983	0.00590483	13.9259	13.9259	11.6497	0.83655
VPS72	206.2	0.000231503	0.00593676	3.40418	3.40418	42.2431	12.4092
CLTRN	51.582	0.000232072	0.00594426	0.0858856	-11.6434	1.32499	15.4274
PTPRD	125.334	0.000232791	0.00595558	0.0323575	-30.9047	1.29592	40.0502
GRAMD1A	209.27	0.000233299	0.00596148	3.87759	3.87759	43.8384	11.3056
TAT	1926.93	0.000235021	0.00599834	0.0204009	-49.0175	12.7567	625.301
HORMAD2	4.2727	0.000235706	0.00600101	0.0260167	-38.4368	0.0358116	1.37648
RPSA	2183.89	0.000235974	0.00600101	3.15197	3.15197	441.032	139.922
CYP4F2	767.706	0.000236243	0.00600101	0.0933764	-10.7093	21.2496	227.569
TP53I3	85.5994	0.000237753	0.00601036	4.72729	4.72729	18.4696	3.90701
RNF157	43.6484	0.000237803	0.00601036	13.2054	13.2054	10.3256	0.781925
NSDHL	415.857	0.000237893	0.00601036	3.32155	3.32155	84.8135	25.5344
SDK1	130.04	0.000237956	0.00601036	9.21827	9.21827	30.0639	3.26134
CDCA4	22.2044	0.000238009	0.00601036	8.20658	8.20658	5.08626	0.619779
SLC6A1	394.543	0.000238863	0.00601093	0.038851	-25.7394	4.85781	125.037
ALAS1	1644.96	0.000239294	0.00601093	0.116706	-8.56855	55.3754	474.487
SMC2	174.687	0.0002393	0.00601093	3.86522	3.86522	36.5747	9.46253
ARHGAP11B	59.2658	0.000239324	0.00601093	12.1155	12.1155	13.9527	1.15164
CADM2	5.20666	0.00023943	0.00601093	0.0207236	-48.2541	0.0349998	1.68889
GCGR	166.48	0.000239932	0.00601649	0.0464493	-21.5289	2.42729	52.2569
DSG1	108.911	0.000241358	0.00604521	0.0358305	-27.9092	1.24147	34.6483
CYP2A6	5993.37	0.000242148	0.00605793	0.0185489	-53.9115	36.1625	1949.57
AC009963.2	5.6205	0.000242662	0.00606372	0.0362627	-27.5765	0.0648048	1.78709
ZBTB20	222.045	0.000243254	0.00607146	0.235718	-4.24236	13.2746	56.3155
ACAA1	819.918	0.000244223	0.00608858	0.230277	-4.3426	48.1517	209.104
ZNF280B	26.696	0.000245808	0.00612098	10.9762	10.9762	6.24713	0.569154
BAMBI	131.147	0.000247108	0.00614625	3.43755	3.43755	26.9146	7.82958
HMGCR	1525.72	0.000247709	0.00614751	5.04262	5.04262	332.043	65.8474
CKAP4	362.394	0.000247731	0.00614751	5.11461	5.11461	79.0123	15.4483
PPL	141.799	0.00024955	0.00618548	0.218262	-4.58164	7.99097	36.6118
SSR2	456.196	0.000249837	0.00618548	3.40018	3.40018	93.4387	27.4805
TTC36	41.7334	0.000250357	0.00618677	0.0232775	-42.9599	0.314069	13.4924
HIST1H2BD	774.551	0.000250465	0.00618677	8.63402	8.63402	178.162	20.6348
PER1	400.89	0.000252078	0.00621812	0.127171	-7.86345	14.5301	114.257
RNASEH2A	21.9653	0.000252313	0.00621812	7.36977	7.36977	4.98411	0.676291
RPL22L1	163.048	0.000253401	0.00623602	6.44473	6.44473	36.5129	5.66554
SCARA5	8.93275	0.000253909	0.00623602	0.0291529	-34.3019	0.0835572	2.86617
FCN3	199.012	0.000254237	0.00623693	0.0221121	-45.2241	1.42485	64.4377
ACSM3	282.328	0.000256011	0.00625233	0.208483	-4.79656	15.3525	73.6393
CNIH4	186.851	0.000256028	0.00625233	3.2542	3.2542	37.9632	11.6659
AC114812.1	28.7064	0.000257297	0.00627618	0.0177728	-56.2659	0.166127	9.34728
ABCB11	1670.57	0.000257947	0.00627719	0.0232224	-43.0619	12.5432	540.133
APOL6	228.208	0.000258246	0.00627719	0.194881	-5.13135	11.7669	60.3801
AC091057.1	3.1742	0.000258659	0.00627719	15.7851	15.7851	0.757557	0.047992
SORT1	309.654	0.000258799	0.00627719	5.60573	5.60573	68.2785	12.1801
BMP5	17.7737	0.000259482	0.00627952	0.0326803	-30.5995	0.185532	5.67719
PLSCR5	56.3573	0.000259762	0.00627952	62.5041	62.5041	13.9223	0.222742
SLAIN1	23.1998	0.000259771	0.00627952	0.0859359	-11.6366	0.596246	6.93826
SMUG1P1	0.826693	0.00026126	0.00630839	0.068857	-14.5229	0.017379	0.252392
SHROOM3	173.367	0.000261839	0.00631272	0.260695	-3.8359	11.1794	42.8832
PTPN14	369.284	0.000262042	0.00631272	11.0701	11.0701	86.4631	7.8105
MOGAT1	19.8561	0.000262806	0.00631735	0.0378538	-26.4174	0.238505	6.30069
STARD5	54.3159	0.000263392	0.00632435	0.126246	-7.92104	1.95641	15.4968
RPL7A	3615.36	0.000264266	0.00633826	3.38928	3.38928	740.073	218.357
AC110597.3	72.6055	0.000265817	0.00636834	0.0538163	-18.5817	1.21525	22.5815
SLC47A1	411.687	0.00026734	0.00639229	0.292757	-3.4158	28.8956	98.7016
MAJIN	1.18015	0.000267646	0.00639229	0.0597914	-16.7248	0.0217842	0.364336
PALM3	343.218	0.000267709	0.00639229	0.0683932	-14.6213	7.17068	104.845
MUC5B	1147.02	0.000269094	0.00640915	0.0200656	-49.8364	7.47201	372.378
TRMT9B	24.1238	0.000269174	0.00640915	0.0583764	-17.1302	0.435522	7.46058
HORMAD2-AS1	8.53045	0.00026931	0.00640915	0.029725	-33.6418	0.0813003	2.73508
CNTFR	15.9185	0.000272509	0.00647507	0.0257431	-38.8453	0.132065	5.13009
GINS4	17.6297	0.000272682	0.00647507	9.75923	9.75923	4.09289	0.419387
INPP5B	199.575	0.000273024	0.00647603	0.289024	-3.45992	13.8789	48.0198
FDFT1	1072.33	0.000273696	0.0064787	3.51114	3.51114	220.897	62.9133
DNMT1	529.817	0.000273769	0.0064787	3.24284	3.24284	107.574	33.173
FKBP1B	19.6262	0.000274041	0.0064787	8.69567	8.69567	4.51696	0.519449
NLGN4X	25.9113	0.000274648	0.00648591	0.0580008	-17.2411	0.464998	8.0171
SOX12	38.4657	0.000277479	0.00654557	7.50093	7.50093	8.7423	1.1655
AKR1C5P	12.174	0.000277975	0.00655008	0.0314344	-31.8122	0.12243	3.89476
BHMT2	773.353	0.000278645	0.00655869	0.318496	-3.13976	57.63	180.944
GSTA2	477.441	0.000279008	0.00656006	0.0518708	-19.2787	7.72109	148.852
APCS	1543.02	0.000281791	0.00661825	0.026636	-37.5431	13.2301	496.7
PKN3	43.6573	0.000282235	0.00661925	4.28652	4.28652	9.28904	2.16703
DLG2	23.2684	0.00028245	0.00661925	0.0843143	-11.8604	0.587867	6.97232
EFCAB13	36.9286	0.000283719	0.00663514	0.219737	-4.5509	2.09195	9.52027
CENPH	9.1079	0.000283746	0.00663514	10.1657	10.1657	2.12053	0.208597
EGFR	746.845	0.000284461	0.00664184	0.255796	-3.90936	47.4848	185.635
PCNA	243.07	0.00028584	0.00666238	4.10276	4.10276	51.3758	12.5223
CDC23	192.864	0.000287453	0.0066927	3.02637	3.02637	38.6401	12.7678
GPR83	1.74832	0.000287881	0.00669542	0.059081	-16.9259	0.0319167	0.540219
POLQ	117.168	0.000288396	0.00670013	13.7497	13.7497	27.7768	2.02018
MEGF9	216.587	0.000289399	0.00671069	0.28361	-3.52596	14.8573	52.3861
LMNB2	104.004	0.000291266	0.00673801	4.03212	4.03212	21.9232	5.43714
MZT2A	155.381	0.000291413	0.00673801	3.77679	3.77679	32.4093	8.58119
PRSS12	12.8305	0.000292255	0.00674604	0.0499591	-20.0164	0.200323	4.00975
ACADL	70.2295	0.000292608	0.00674693	0.0288214	-34.6964	0.649736	22.5435
MFSD2A	349.401	0.00029432	0.00676622	0.0227396	-43.9761	2.57048	113.04
CHAF1A	163.726	0.000294332	0.00676622	5.67709	5.67709	36.155	6.36858
VPS33A	212.857	0.00029441	0.00676622	3.48524	3.48524	43.7907	12.5646
P4HA1	1117.24	0.000294704	0.00676622	0.213419	-4.68563	61.8734	289.916
LIPG	169.279	0.000295213	0.0067691	0.152434	-6.5602	7.14845	46.8952
ASS1P9	3.36516	0.000295459	0.0067691	0.0426171	-23.4647	0.0452342	1.06141
CBR4	202.83	0.000296894	0.00678293	0.263159	-3.79999	13.1708	50.049
MT1X	1349.35	0.000297175	0.00678293	0.0321837	-31.0716	13.8801	431.277
EDEM1	354.237	0.000297302	0.00678293	0.313896	-3.18576	26.1289	83.2406
H2AFY2	105.968	0.000297671	0.00678293	6.79731	6.79731	23.8595	3.51014
IPO9	654.254	0.000298272	0.00678293	3.54745	3.54745	135.018	38.0606
COL28A1	9.07494	0.000302173	0.00686182	0.0616232	-16.2277	0.172256	2.79531
SEMA6D	66.1133	0.00030238	0.00686182	0.0917725	-10.8965	1.80197	19.6352
AKR7L	62.6636	0.000303936	0.00688259	0.0691239	-14.4668	1.32201	19.1252
RN7SL2	485.789	0.000305209	0.00689955	0.289487	-3.45439	33.8219	116.834
NTRK2	23.8788	0.000305327	0.00689955	0.0224603	-44.523	0.173577	7.72816
AL663070.1	24.0426	0.000305688	0.00690046	0.0543704	-18.3924	0.406283	7.4725
DRD1	2.71585	0.000307735	0.00693938	0.0380734	-26.2651	0.032802	0.861547
SLC30A4	23.9703	0.00030907	0.00695804	0.126978	-7.87541	0.867663	6.8332
IGKC	176.98	0.00030921	0.00695804	0.06727	-14.8655	3.64184	54.1376
TTLL4	332.314	0.000309715	0.00696212	3.39225	3.39225	68.0361	20.0564
MEX3A	29.0383	0.000312409	0.00701533	10.3462	10.3462	6.7689	0.654238
CIP2A	67.8437	0.000313961	0.00704283	8.75165	8.75165	15.6221	1.78505
STAT3	866.597	0.000314676	0.0070515	0.305172	-3.27684	62.6583	205.321
TNXA	17.3569	0.00031656	0.00708632	0.0596107	-16.7755	0.319493	5.35965
UGT2B17	58.1538	0.000319432	0.00714319	0.00403171	-248.034	0.0777351	19.2809
SLC6A16	55.4342	0.000320243	0.00715388	0.104176	-9.59914	1.6902	16.2245
RPL6	4826.24	0.00032236	0.00718622	3.62964	3.62964	999.941	275.493
KIAA1549	87.078	0.000324048	0.00721636	7.21044	7.21044	19.7185	2.73471
CENPL	28.2931	0.000325363	0.00723814	8.10144	8.10144	6.47394	0.799111
TSLP	9.15388	0.000326156	0.00724829	0.0207401	-48.2158	0.0615812	2.96919
ECHS1	1037.99	0.000327589	0.0072652	0.287234	-3.48148	71.8609	250.183
DSCC1	23.8042	0.000327593	0.0072652	6.45367	6.45367	5.33146	0.826113
TCF7L1	120.86	0.000328746	0.00728326	0.212529	-4.70524	6.67155	31.3913
ANKH	311.591	0.000329272	0.00728739	0.296216	-3.37591	22.0553	74.4567
FMO4	127.584	0.000330186	0.00730009	0.196748	-5.08264	6.62844	33.6899
ARHGEF39	19.1546	0.000331095	0.00731266	12.9381	12.9381	4.52628	0.349842
CR1	462.991	0.000331442	0.00731283	0.150011	-6.6662	19.2924	128.607
LDHD	143.927	0.000332892	0.00733026	0.172998	-5.7804	6.74409	38.9835
SCNM1	99.2685	0.000332915	0.00733026	3.06537	3.06537	19.9387	6.50451
UBAP2L	1586.34	0.000334876	0.00735837	3.01551	3.01551	317.595	105.32
BBOX1	23.7285	0.000337849	0.00741202	0.0239271	-41.7936	0.183401	7.66496
AL592430.1	3.0576	0.000338007	0.00741202	0.0321126	-31.1404	0.0313854	0.977354
LONRF3	213.561	0.000339085	0.00741777	0.198521	-5.03724	11.1743	56.2877
SPX	9.43805	0.000339193	0.00741777	0.0317987	-31.4479	0.0959702	3.01806
HIST1H1D	67.152	0.000339305	0.00741777	11.2943	11.2943	15.7426	1.39386
POGLUT2	108.913	0.00034048	0.0074359	4.52896	4.52896	23.3599	5.1579
NEAT1	56.3802	0.000341339	0.00744659	0.0677913	-14.7512	1.16842	17.2355
PLCL2	78.1155	0.000341663	0.00744659	0.152452	-6.55942	3.29904	21.6398
FOXJ1	4.2754	0.00034301	0.00746838	21.8595	21.8595	1.0334	0.0472744
ARHGEF26	427.003	0.000344112	0.0074792	0.0631869	-15.8261	8.29483	131.275
KAT2B	287.058	0.000344203	0.0074792	0.234739	-4.26005	17.107	72.8766
GRM8	8.52972	0.000347335	0.00751769	0.0295885	-33.7969	0.0809343	2.73533
CCND2P1	8.49315	0.000347634	0.00751769	0.0395594	-25.2785	0.106383	2.68921
RPLP0	5958.89	0.000347689	0.00751769	4.64942	4.64942	1282.79	275.904
SLC1A1	163.484	0.000347719	0.00751769	0.0284207	-35.1856	1.49223	52.505
SELP	12.2341	0.000347724	0.00751769	0.0453737	-22.0392	0.174479	3.84538
CRP	550.364	0.000348185	0.00752009	0.027523	-36.3333	4.87048	176.961
RPL39	2659.28	0.000349417	0.00753913	3.2539	3.2539	540.287	166.043
RTP3	34.906	0.000350295	0.00755049	0.0496032	-20.16	0.541346	10.9135
NVL	249.407	0.000351414	0.00756701	3.49576	3.49576	51.3376	14.6857
RPS27A	2349.78	0.00035275	0.00758765	3.13603	3.13603	474.069	151.169
RDM1	8.57778	0.000353468	0.00758765	13.8659	13.8659	2.0344	0.14672
LPCAT1	452.387	0.000353541	0.00758765	5.36137	5.36137	99.2174	18.506
MTND4P20	0.743111	0.000354747	0.00759657	0.0774009	-12.9197	0.017379	0.224532
C4A	27460.2	0.000355426	0.00759657	0.140381	-7.12345	1082.37	7710.24
CDC37L1	120.352	0.000355614	0.00759657	0.140289	-7.12816	4.74117	33.7958
PDLIM1P4	4.62555	0.000360502	0.00768569	0.0498756	-20.0499	0.0721057	1.44571
TLX2	1.23763	0.000363156	0.00773158	15.1524	15.1524	0.294815	0.0194567
BTF3	1012.22	0.000363373	0.00773158	3.31883	3.31883	206.409	62.1934
NCR1	16.7467	0.000364844	0.00774844	0.0589144	-16.9738	0.304921	5.17567
LONRF2	25.2023	0.000365337	0.00774844	0.019066	-52.4495	0.156198	8.1925
VPS13D	1222.85	0.000365549	0.00774844	0.24794	-4.03323	75.9547	306.343
AP000563.1	1.13581	0.000365608	0.00774844	0.0488953	-20.4519	0.017379	0.355433
SYNE1	1210.21	0.000366848	0.00775942	0.292079	-3.42373	84.801	290.335
GBP7	151.324	0.000368508	0.00778687	0.043275	-23.108	2.06377	47.6897
PSMD14	168.081	0.000369792	0.00780633	3.0863	3.0863	33.8053	10.9533
IL18R1	23.2024	0.00037017	0.00780663	0.147078	-6.79911	0.951022	6.4661
GARNL3	40.0087	0.000371057	0.00781766	0.120633	-8.28963	1.38588	11.4884
AQP7P5	1.50008	0.000371749	0.00782457	0.057531	-17.3819	0.0267175	0.464403
PIGV	74.4086	0.000372597	0.0078286	0.278373	-3.5923	5.03547	18.0889
DDX60L	200.203	0.000373039	0.00782873	0.295762	-3.3811	14.1553	47.8606
HEATR1	1268.09	0.000375125	0.00786482	4.32393	4.32393	270.161	62.4805
PSD3	667.413	0.000376227	0.00788023	0.200382	-4.99047	35.1799	175.564
RNF125	23.712	0.000376629	0.00788098	0.129727	-7.7085	0.874159	6.73845
SSC5D	310.099	0.000377401	0.00788385	0.058834	-16.997	5.6391	95.8477
MRPS21	145.163	0.000377646	0.00788385	3.13616	3.13616	29.2868	9.33844
PFN2	55.6057	0.000378026	0.00788385	0.150906	-6.62664	2.32855	15.4305
FGFR3	450.261	0.000378601	0.00788385	3.31764	3.31764	91.8102	27.6733
PARP1	1905.14	0.00038262	0.00795983	4.03007	4.03007	401.556	99.6399
SLC25A47	200.913	0.000383408	0.0079685	0.0505445	-19.7846	3.1713	62.7427
ENHO	4.17787	0.000383962	0.00797203	0.0654604	-15.2764	0.0838437	1.28083
UCK2	110.52	0.000384319	0.00797203	3.43124	3.43124	22.6739	6.60809
CHST4	12.9492	0.000388788	0.00804918	0.05267	-18.9861	0.212427	4.03317
ACBD3	699.845	0.000389631	0.00805886	3.6328	3.6328	145.021	39.92
SLC35D1	156.95	0.000391917	0.00809835	0.301037	-3.32185	11.2383	37.3321
AL158823.1	20.2201	0.000393299	0.00811911	0.031835	-31.412	0.205832	6.46558
MAMDC4	95.3116	0.000394025	0.00812113	0.289756	-3.45118	6.64029	22.9168
RBL1	136.816	0.000394153	0.00812113	4.61269	4.61269	29.4204	6.37813
SEMA3F	94.6595	0.00039519	0.00813287	4.03647	4.03647	19.9568	4.94412
AKR1C6P	0.780479	0.000395479	0.00813287	0.0733328	-13.6365	0.017379	0.236988
TMEM98	95.1523	0.00039731	0.0081627	6.49451	6.49451	21.3254	3.2836
COL4A4	31.8074	0.000400667	0.00822382	0.0834096	-11.989	0.795839	9.54134
RAB27A	58.2004	0.000402672	0.00825091	0.230425	-4.33981	3.41964	14.8406
CCDC152	77.843	0.000402755	0.00825091	0.247547	-4.03963	4.8293	19.5086
NRAP	4.00537	0.000405012	0.00828924	0.0496352	-20.147	0.0621556	1.25225
PPARA	260.363	0.000406397	0.00830968	0.229586	-4.35567	15.2554	66.4473
AMPD1	0.72039	0.000407651	0.00831505	0.0801029	-12.4839	0.017379	0.216958
RHOBTB1	513.762	0.000408371	0.00831505	6.75803	6.75803	115.61	17.1071
SLCO2B1	810.684	0.000408435	0.00831505	0.225196	-4.44057	46.8016	207.826
NONO	2035.18	0.000408594	0.00831505	3.25284	3.25284	413.463	127.108
FGD4	216.328	0.000409289	0.00832132	0.253813	-3.93991	13.6746	53.8765
CEACAM6	3.22725	0.000409933	0.00832652	0.0482212	-20.7378	0.0487403	1.01076
SLC22A11	39.8784	0.000411947	0.00835165	48.1993	48.1993	9.81686	0.203672
ARG1	1545.64	0.000412436	0.00835367	0.209662	-4.76957	84.4207	402.651
MTBP	37.0303	0.000414983	0.00839735	5.41531	5.41531	8.1314	1.50156
ADH1C	3701.35	0.000416071	0.00840851	0.0317257	-31.5202	37.5541	1183.71
DIO1	113.331	0.000416585	0.00840851	0.11958	-8.36259	3.89618	32.5822
C1QTNF9	2.20822	0.0004171	0.00840851	0.0597664	-16.7318	0.0407454	0.681745
THRSP	82.5428	0.000418246	0.00841753	0.0125425	-79.7286	0.339423	27.0617
MVD	186.744	0.000418331	0.00841753	4.25044	4.25044	39.6837	9.33637
NSD2	412.433	0.000419661	0.00843641	3.06851	3.06851	82.8567	27.0022
AC099329.1	314.909	0.000420129	0.00843792	0.233542	-4.28188	18.6938	80.0447
RAB34	63.0539	0.000420793	0.00844332	5.75737	5.75737	13.9467	2.4224
SLC1A4	109.919	0.00042172	0.00844332	3.43673	3.43673	22.5571	6.56354
TCAF2C	5.90857	0.000422187	0.00844332	0.039816	-25.1155	0.0744654	1.87024
LAMC1	1334.7	0.000422904	0.00844332	4.03612	4.03612	281.388	69.7174
RTL4	2.09161	0.000423148	0.00844332	0.0541615	-18.4633	0.0352182	0.650244
PPP1R3B	255.001	0.000424592	0.0084616	0.0590564	-16.933	4.65339	78.7957
C3orf85	1.94949	0.00042502	0.0084616	0.0425905	-23.4794	0.0261894	0.614911
AL583805.1	1.62482	0.000425246	0.0084616	0.0551701	-18.1258	0.027833	0.504495
MCCC1	286.707	0.000427033	0.0084893	0.307498	-3.25205	20.8421	67.7796
TRIB2	152.318	0.000428911	0.00851875	4.75834	4.75834	32.8948	6.91308
2021-03-02	476.882	0.000430435	0.00854114	0.192564	-5.19308	24.3565	126.485
APOL1	313.366	0.000432304	0.00856241	0.114248	-8.75292	10.3562	90.6472
RGPD3	736.644	0.000433989	0.00857996	0.0491349	-20.3521	11.3232	230.451
TOX3	154.353	0.000437951	0.00864181	3.73586	3.73586	32.1367	8.60222
HAL	640.519	0.000438431	0.00864181	0.200462	-4.98847	33.773	168.476
TMX2-CTNND1	1.38999	0.000438917	0.00864181	0.0617531	-16.1935	0.0264354	0.428082
MAN1C1	110.895	0.000439128	0.00864181	0.0799808	-12.503	2.67158	33.4028
C17orf53	14.054	0.000439671	0.00864459	8.50408	8.50408	3.22874	0.37967
GASK1A	5.13615	0.000441398	0.00865467	0.0370877	-26.9631	0.060504	1.63138
HMGB2	279.882	0.000441532	0.00865467	4.70542	4.70542	60.3512	12.8259
PDGFRA	87.2958	0.000441707	0.00865467	0.0735943	-13.588	1.95013	26.4984
PLEKHH2	46.7895	0.000441892	0.00865467	0.0724536	-13.8019	1.03047	14.2225
SEC14L4	67.7579	0.000442197	0.00865467	0.0734998	-13.6055	1.5119	20.5701
MARCO	206.324	0.000442964	0.00865467	0.0229871	-43.5026	1.53392	66.7293
CLTA	272.067	0.000443003	0.00865467	3.08178	3.08178	54.7037	17.7506
PWWP3B	8.84972	0.000443467	0.00865549	0.0551306	-18.1387	0.151494	2.74791
HIST1H4I	100.057	0.000443851	0.00865549	16.4272	16.4272	23.9222	1.45626
PIF1	19.1871	0.000444834	0.00866679	9.90552	9.90552	4.45914	0.450167
RPS14	2305.44	0.000445792	0.0086776	3.65726	3.65726	478.278	130.775
SLC45A3	32.9164	0.000452774	0.00879757	0.186425	-5.36408	1.63826	8.78777
JMJD4	89.5175	0.000453635	0.0088034	3.27473	3.27473	18.209	5.56047
DYNC2H1	136.264	0.000453894	0.0088034	0.167877	-5.95673	6.23058	37.1139
MYOM1	931.735	0.000456795	0.00885169	0.111529	-8.96624	30.1545	270.372
IL4R	394.339	0.000460089	0.00890749	0.269477	-3.71089	26.0588	96.7012
SLPI	40.1349	0.000461276	0.00892242	0.0401542	-24.904	0.509895	12.6984
PIGR	185.704	0.00046255	0.00893665	0.0510779	-19.5779	2.96019	57.9544
ACMSD	210.624	0.000463789	0.00894687	0.0702055	-14.2439	4.50709	64.1985
CISH	52.4016	0.000464462	0.00895183	0.161917	-6.17602	2.32606	14.3658
RANGRF	48.8202	0.000465177	0.00895757	4.94535	4.94535	10.5978	2.14299
LIG1	230.004	0.000469984	0.00902648	3.39939	3.39939	47.1077	13.8577
MGST1	979.42	0.000470015	0.00902648	0.309299	-3.23312	71.4939	231.148
PDE7B	24.9801	0.000470487	0.00902747	0.130564	-7.6591	0.925967	7.09207
ZIM2	44.4823	0.000472836	0.00906445	8.61481	8.61481	10.23	1.18748
ABCC9	506.442	0.0004776	0.00913947	0.129818	-7.70309	18.6815	143.905
GP1BA	57.5273	0.000478701	0.00914827	0.11647	-8.58587	1.93319	16.5982
ACOX1	996.773	0.000478911	0.00914827	0.270404	-3.69817	66.0354	244.21
RPS18	6743.21	0.000483295	0.00921562	3.57527	3.57527	1393.48	389.757
QDPR	304.282	0.000484233	0.00922532	0.31584	-3.16616	22.542	71.3715
UPK3A	25.9864	0.00048488	0.00922946	202.281	202.281	6.47261	0.0319982
SLC23A2	940.572	0.000486548	0.00924484	0.322187	-3.10379	70.6593	219.311
SMTNL1	9.54045	0.00048759	0.00924569	0.0329477	-30.3511	0.100369	3.04632
AC092821.3	29.5624	0.000487926	0.00924569	24.6137	24.6137	7.17207	0.291385
AC079594.2	21.5178	0.000488134	0.00924569	22.1241	22.1241	5.20307	0.235177
ZNF687	291.168	0.000488313	0.00924569	3.3337	3.3337	59.4232	17.825
TMEM237	46.9495	0.00048929	0.00925602	3.87696	3.87696	9.83483	2.53674
ASS1P7	3.51302	0.000490621	0.00927304	0.0307666	-32.5027	0.0346082	1.12486
DDTL	65.2522	0.000491216	0.00927613	0.233107	-4.28988	3.86802	16.5934
GPR37	25.2836	0.000494941	0.00933827	0.136641	-7.31843	0.974121	7.12903
INAVA	43.4681	0.000497275	0.00935892	23.802	23.802	10.5351	0.442613
ATP8B2	220.02	0.000497533	0.00935892	3.54993	3.54993	45.4109	12.792
KNTC1	437.207	0.000498291	0.00935892	7.4882	7.4882	99.351	13.2677
RGN	1382.95	0.000498403	0.00935892	0.272946	-3.66373	92.251	337.982
SLC29A4	80.8452	0.000498472	0.00935892	10.525	10.525	18.8669	1.79258
AC073264.3	7.94096	0.000499495	0.00935892	0.0193131	-51.7784	0.0498381	2.58054
RPL18	2370.01	0.000499577	0.00935892	3.07054	3.07054	476.191	155.083
FGB	32663.1	0.000500331	0.00935892	0.109399	-9.14086	1039.48	9501.72
CYP2D7	429.483	0.000500844	0.00935925	0.0939889	-10.6396	11.9571	127.218
LYVE1	120.581	0.000503866	0.00939586	0.0885916	-11.2878	3.18466	35.9476
ADH1A	5339.12	0.000503943	0.00939586	0.143033	-6.99138	213.786	1494.66
INS-IGF2	293.588	0.000504508	0.00939586	0.0377017	-26.524	3.51299	93.1787
CRYBG2	15.8079	0.000504552	0.00939586	20.1365	20.1365	3.81006	0.189212
MAGEH1	120.734	0.000506379	0.00941267	4.44802	4.44802	25.8284	5.80672
RSPO3	20.2661	0.000506999	0.00941267	0.0417295	-23.9639	0.26704	6.39931
CA12	15.8006	0.00050714	0.00941267	50.0616	50.0616	3.89184	0.077741
SLFNL1-AS1	11.8897	0.000507207	0.00941267	0.0666969	-14.9932	0.242748	3.63957
AC007566.1	23.1729	0.00051063	0.00946803	0.108095	-9.25109	0.729779	6.75125
SPTBN2	253.505	0.000512278	0.0094875	0.0582981	-17.1532	4.57097	78.407
MTATP6P1	111.359	0.000512563	0.0094875	0.138947	-7.19699	4.3515	31.3177
TK1	28.0416	0.000515445	0.00952343	6.66591	6.66591	6.30141	0.945318
PPM1H	125.259	0.000515786	0.00952343	5.29071	5.29071	27.4269	5.18397
IGKV1-33	2.6393	0.000515834	0.00952343	0.0476073	-21.0052	0.0393834	0.827256
PMFBP1	17.6617	0.000516998	0.00953673	12.035	12.035	4.1564	0.34536
ACP4	4.61476	0.000518096	0.00954878	12.2241	12.2241	1.087	0.0889224
SMC4	378.207	0.000525319	0.0096434	3.30177	3.30177	77.0498	23.3359
CKLF	64.5207	0.000525468	0.0096434	3.51809	3.51809	13.2957	3.77925
PLIN4	557.939	0.000525474	0.0096434	0.113035	-8.84679	18.2689	161.621
GRIN2A	10.9419	0.000527014	0.00966342	0.0239533	-41.7479	0.0846609	3.53441
AC123768.5	5.86422	0.000527808	0.00966973	19.4299	19.4299	1.41157	0.0726492
ZNRF3	224.677	0.000528704	0.00967696	4.15151	4.15151	47.5746	11.4596
MEIOB	2.04873	0.000529103	0.00967696	0.0683339	-14.634	0.0427691	0.625885
GNA14	22.4279	0.000529918	0.00967995	0.098662	-10.1356	0.651844	6.60684
NCAPG2	189.908	0.000533783	0.00972315	3.75092	3.75092	39.5658	10.5483
NTN4	115.812	0.000533891	0.00972315	0.28003	-3.57104	7.87136	28.109
CHST10	17.3816	0.000535745	0.0097397	9.40512	9.40512	4.02447	0.427902
BCL2L10	4.73249	0.00053616	0.0097397	0.0434169	-23.0325	0.0647422	1.49117
PTGDS	29.8608	0.000538055	0.0097653	0.0352794	-28.3451	0.335381	9.50643
CD24	101.483	0.000538478	0.0097653	4.92798	4.92798	22.0196	4.46829
FLG	59.1481	0.000539634	0.00977803	0.0573466	-17.4378	1.05034	18.3156
CKS2	47.5887	0.000541249	0.00979902	5.17899	5.17899	10.3922	2.00661
AC018467.1	1.19114	0.00054195	0.0098025	0.0591957	-16.8931	0.0217842	0.368002
FGF14-IT1	2.06606	0.000542353	0.0098025	0.0404111	-24.7456	0.0264078	0.653477
CP	15317.4	0.000547085	0.00987971	0.0675079	-14.8131	316.219	4684.18
PSG6	1.39796	0.000548424	0.00989176	0.060755	-16.4596	0.0261894	0.431066
ALDH1L1	1755	0.000559979	0.0100618	0.124419	-8.03736	62.4289	501.763
GABRB3	3.26045	0.000561813	0.0100801	0.0546264	-18.3062	0.0553383	1.01303
DSN1	53.6493	0.000561935	0.0100801	4.15755	4.15755	11.3626	2.733
ACVR1C	16.8863	0.000564053	0.0101097	0.124228	-8.04974	0.599887	4.82893
CD81	779.178	0.000565509	0.0101273	0.207299	-4.82394	42.182	203.483
HIST1H2BH	241.087	0.000567728	0.0101586	19.3961	19.3961	58.0279	2.99174
OSGIN1	194.73	0.000570472	0.0101992	0.246424	-4.05804	12.0396	48.8573
NFIL3	175.801	0.000571057	0.0102012	0.246233	-4.0612	10.8629	44.1165
SYT10	9.10165	0.00057173	0.0102047	0.0301414	-33.177	0.0879124	2.91667
TMC7	37.9222	0.000572663	0.0102129	12.8438	12.8438	8.95749	0.69742
SF3B4	409.219	0.000574893	0.0102441	3.06863	3.06863	82.2115	26.7909
GINS3	7.8024	0.00057658	0.010251	8.26032	8.26032	1.78824	0.216485
RPS10	2440.14	0.000576689	0.010251	3.21422	3.21422	494.621	153.885
TIMD4	54.7153	0.000576707	0.010251	0.059039	-16.938	0.998202	16.9075
CPT2	274.471	0.00057734	0.0102537	0.244461	-4.09063	16.8678	69.0001
LGI4	12.7905	0.000577944	0.010256	0.0980885	-10.1949	0.369833	3.7704
AL137798.3	1.07173	0.000578451	0.0102565	0.0537396	-18.6083	0.0179144	0.333356
AC087645.4	1.37968	0.000580063	0.0102766	0.0657567	-15.2076	0.0278034	0.422822
NAP1L1	1776.43	0.000584993	0.0103384	3.58966	3.58966	367.355	102.337
NR3C2	137.961	0.000587298	0.0103629	0.0886947	-11.2746	3.64746	41.1237
C1orf35	75.5646	0.000587345	0.0103629	4.10521	4.10521	15.973	3.8909
MCCD1	27.756	0.000589008	0.0103682	24.9022	24.9022	6.73612	0.270503
CALN1	1.0187	0.000589409	0.0103682	0.0701539	-14.2544	0.0217842	0.31052
MAGEE1	25.9488	0.000590002	0.0103682	7.39195	7.39195	5.88963	0.796762
HIST1H2BC	1403.61	0.000590058	0.0103682	6.71387	6.71387	315.642	47.0134
G6PC2	3.08421	0.00059318	0.0104061	0.0421409	-23.7299	0.041019	0.973377
NTRK3	6.14252	0.000596384	0.0104452	0.0675087	-14.8129	0.12681	1.87843
AC069444.2	5.509	0.000597631	0.0104585	0.0648708	-15.4153	0.109641	1.69015
GABARAPL1	274.455	0.000599016	0.0104742	0.196401	-5.09163	14.239	72.4997
HIST2H2BC	14.7014	0.000601149	0.010503	15.1004	15.1004	3.50143	0.231876
AC012613.2	5.39019	0.000604033	0.0105372	0.0520752	-19.203	0.0874904	1.68008
CHTF18	58.8822	0.000604086	0.0105372	5.01765	5.01765	12.8064	2.55226
NEIL3	24.2074	0.000605662	0.0105561	5.03219	5.03219	5.26687	1.04664
BMP10	17.4	0.000608204	0.0105884	0.0349316	-28.6273	0.193587	5.54189
ERMAP	60.6296	0.0006085	0.0105884	0.264265	-3.78408	3.94923	14.9442
CCT7	671.141	0.000610954	0.0106225	3.18173	3.18173	135.779	42.6747
ADIRF	38.0792	0.000612302	0.0106373	0.0396516	-25.2196	0.478028	12.0557
FGG	28745.8	0.000614299	0.0106634	0.11997	-8.33542	991.02	8260.57
IGFBP4	652.186	0.000615742	0.0106798	0.130488	-7.66354	24.1634	185.177
PSRC1	32.0854	0.000616621	0.0106864	8.45005	8.45005	7.36744	0.871881
SIK2	508.957	0.000620733	0.0107386	0.234538	-4.26371	30.3111	129.238
IGKV1-12	4.3836	0.00062113	0.0107386	0.021663	-46.1616	0.0307654	1.42018
OGDHL	350.391	0.000621783	0.0107413	0.0466358	-21.4427	5.12805	109.959
TRIM24	912.733	0.000624359	0.0107771	3.09234	3.09234	183.643	59.3865
STOX1	34.8149	0.000628242	0.0108252	9.96356	9.96356	8.09442	0.812402
IKBKE	56.6637	0.000628659	0.0108252	8.32433	8.32433	12.9951	1.5611
KRBA1	38.7194	0.000632812	0.010888	5.10522	5.10522	8.43995	1.6532
TUBA1B	4027.42	0.000633574	0.0108894	4.47938	4.47938	862.451	192.538
CFHR1	3297.46	0.000637764	0.0109208	0.213852	-4.67614	182.904	855.283
SCN9A	189.152	0.000639355	0.0109393	0.108939	-9.17947	5.99752	55.054
TDP1	82.9898	0.000640254	0.0109459	3.10352	3.10352	16.7094	5.38402
TSKU	247.612	0.000646553	0.0110448	0.0364373	-27.4444	2.86809	78.7132
PFKM	301.86	0.000647933	0.011058	5.86787	5.86787	66.9127	11.4032
FOLH1	234.507	0.000648531	0.011058	0.264206	-3.78493	15.2726	57.8056
MAP4K4	2555.19	0.000648865	0.011058	3.70513	3.70513	531.259	143.385
PGRMC1	844.673	0.000653577	0.0111206	0.333195	-3.00125	64.9562	194.949
ABCC3	496.703	0.000655132	0.0111295	0.210741	-4.74517	27.2382	129.25
COL6A6	54.8507	0.000657153	0.011155	0.0563099	-17.7589	0.957646	17.0067
PCDH9	46.2862	0.000659703	0.0111894	0.0547853	-18.2531	0.787727	14.3784
CYP39A1	192.798	0.000660892	0.0111962	0.119534	-8.36583	6.62593	55.4314
SORBS2	629.992	0.000661143	0.0111962	0.215174	-4.6474	35.1123	163.181
AL138752.2	55.5079	0.000666284	0.0112688	0.117837	-8.48629	1.88425	15.9903
STK31	3.6527	0.00066648	0.0112688	0.0438332	-22.8138	0.0504228	1.15033
IGHV3-49	2.07964	0.000668634	0.0112883	0.0464188	-21.543	0.0303027	0.652811
AVPR1A	43.4037	0.000668685	0.0112883	0.0248264	-40.2796	0.347678	14.0043
FGF14	5.0745	0.00067351	0.0113598	0.0412392	-24.2487	0.0661205	1.60334
AC099508.2	4.25277	0.000673976	0.0113598	0.0238759	-41.8832	0.032802	1.37385
OXER1	96.4163	0.000675607	0.0113781	0.182129	-5.49061	4.70971	25.8592
RCL1	275.902	0.000676604	0.0113781	0.237433	-4.21172	16.5855	69.8534
GDF2	40.1588	0.000676653	0.0113781	0.0404588	-24.7165	0.513872	12.7011
MDGA2	1.91761	0.000678712	0.0113984	0.0357026	-28.0092	0.0217842	0.610156
TMED3	73.2878	0.000679317	0.0113984	7.91953	7.91953	16.7369	2.11337
RPS19	1105.49	0.000682175	0.0114352	3.23311	3.23311	224.332	69.3859
DKK4	8.98833	0.000682762	0.0114361	10.9638	10.9638	2.10321	0.191832
ANKRD20A3	14.6791	0.000684256	0.0114522	0.0441733	-22.6381	0.204119	4.62087
LRAT	20.3221	0.000686737	0.0114595	0.028742	-34.7923	0.187514	6.52403
TH	6.22933	0.000686872	0.0114595	0.0187883	-53.2246	0.0380594	2.0257
A2ML1	1.14518	0.000686905	0.0114595	0.0712668	-14.0318	0.0248438	0.348603
KALRN	243.179	0.000687452	0.0114595	0.238633	-4.19054	14.6744	61.4937
PSG1	1.37509	0.00068788	0.0114595	0.0659954	-15.1526	0.0278034	0.421293
C4BPA	4702.29	0.00068789	0.0114595	0.128308	-7.79375	171.734	1338.45
RHD	11.748	0.00068893	0.0114628	0.11104	-9.00574	0.378757	3.41099
ADRB2	59.1728	0.000689155	0.0114628	0.183145	-5.46017	2.9034	15.8531
AC129492.7	0.793673	0.00069054	0.0114647	0.0720476	-13.8797	0.0173902	0.241371
AC004832.1	1.00411	0.000690727	0.0114647	0.0770933	-12.9713	0.0233982	0.303505
GOT1	1278	0.000691375	0.0114647	0.307284	-3.25432	92.8577	302.188
SLC26A3	26.4273	0.0006914	0.0114647	28.3409	28.3409	6.43649	0.22711
CCBE1	21.3205	0.000692272	0.0114703	0.0360438	-27.744	0.244412	6.78097
TUBBP10	12.9292	0.000693186	0.0114766	0.0628568	-15.9092	0.249948	3.97647
HAUS5	30.7977	0.00069629	0.0115191	3.78909	3.78909	6.42724	1.69625
BX842568.4	1.95362	0.000697671	0.011533	0.0638381	-15.6646	0.0383109	0.600127
SH3RF1	103.106	0.000699527	0.0115548	0.219325	-4.55943	5.83234	26.5921
HSD11B1	449.264	0.000700738	0.0115574	0.0451154	-22.1654	6.37289	141.258
RPL3P6	24.5218	0.000701212	0.0115574	0.0670807	-14.9074	0.503299	7.50288
NPAS3	3.12288	0.000705823	0.0116142	0.0730169	-13.6955	0.0692644	0.948608
WNT16	0.626628	0.000706796	0.0116213	0.0935842	-10.6856	0.017379	0.185704
MYRIP	98.3963	0.000708442	0.0116395	0.163137	-6.12983	4.39475	26.9391
ID2	278.732	0.000709338	0.0116453	0.193477	-5.16857	14.2898	73.8577
AP000919.4	15.7364	0.000710526	0.0116559	0.106871	-9.35704	0.490673	4.59125
HIPK2	853.557	0.00071172	0.0116666	0.272241	-3.67321	56.8294	208.747
PLCH1	19.9086	0.000713264	0.0116741	8.5864	8.5864	4.57733	0.53309
FAHD2A	213.861	0.000715446	0.011676	0.289589	-3.45317	14.8933	51.4292
P3H4	57.8704	0.000715558	0.011676	9.60503	9.60503	13.4197	1.39716
CCDC141	14.588	0.00071625	0.0116785	0.119947	-8.33704	0.502843	4.19222
CRYBG3	236.786	0.000717969	0.0116976	0.225306	-4.43841	13.675	60.6953
LDB2	139.011	0.00071951	0.0117129	0.24758	-4.0391	8.62496	34.837
SESN3	92.0992	0.000719999	0.0117129	0.168983	-5.91775	4.23381	25.0547
CACNB4	60.2474	0.000721585	0.011721	20.201	20.201	14.5227	0.718908
GFOD1	25.3553	0.000722896	0.0117334	0.165695	-6.03518	1.14701	6.92243
FGF7	6.97853	0.000724964	0.0117581	0.0589441	-16.9652	0.127124	2.15668
LRRC45	61.5986	0.000725864	0.0117638	3.43076	3.43076	12.6371	3.68346
DYNLL1	400.313	0.000728276	0.011794	3.13379	3.13379	80.7522	25.7682
EFNB3	3.14996	0.000730007	0.0118061	0.0670688	-14.9101	0.0646408	0.963798
NRG1	122.561	0.000730124	0.0118061	0.0284273	-35.1774	1.11895	39.3619
CAPN11	1.26183	0.000731868	0.0118254	12.5958	12.5958	0.297729	0.0236372
XAF1	286.418	0.000733525	0.0118433	0.146803	-6.81185	11.7214	79.8442
SHFL	208.401	0.00073791	0.0119052	0.253698	-3.9417	13.169	51.9083
PLCG2	247.489	0.000738768	0.0119101	0.224878	-4.44685	14.2723	63.4665
MTFR2	12.385	0.000748624	0.0120509	8.90898	8.90898	2.85582	0.320555
PFDN4	41.9808	0.000751935	0.0120879	3.55397	3.55397	8.66634	2.43849
CTTNBP2	35.4875	0.000754083	0.0120961	0.0505587	-19.779	0.560296	11.0821
DYNLRB2	0.609364	0.000754248	0.0120961	0.096577	-10.3544	0.017379	0.179949
SLC37A4	228.129	0.000755772	0.0121015	0.29566	-3.38227	16.1258	54.5419
CLIC1	2263.13	0.00075615	0.0121015	3.55185	3.55185	467.142	131.521
QPRT	397.367	0.000756271	0.0121015	3.08556	3.08556	79.9166	25.9002
HNRNPA1P25	4.70418	0.000757477	0.0121065	0.0608988	-16.4207	0.0883214	1.4503
SLC28A1	99.3631	0.000757715	0.0121065	0.041741	-23.9573	1.30962	31.3749
SCML2	90.7607	0.000761603	0.0121596	5.95499	5.95499	20.1521	3.38407
SOX13	203.769	0.000762499	0.0121649	3.30709	3.30709	41.5251	12.5564
FHOD3	20.0903	0.000767178	0.0122305	0.0919219	-10.8788	0.548369	5.9656
HYDIN	186.808	0.000768644	0.0122447	0.055623	-17.9782	3.22447	57.9701
EML5	13.9608	0.000770721	0.0122597	0.104455	-9.57349	0.426669	4.08471
BMPR1B	6.30991	0.000773832	0.0123	0.0809789	-12.3489	0.153725	1.89834
LARGE2	57.5812	0.000775825	0.0123224	9.47741	9.47741	13.3397	1.40752
HSD17B3-AS1	0.738862	0.000776388	0.0123224	0.0778953	-12.8377	0.0173796	0.223115
SOGA1	168.448	0.000777896	0.0123299	3.66573	3.66573	34.9593	9.5368
SLC26A6	76.4914	0.00077882	0.0123337	4.93327	4.93327	16.5993	3.36476
NR1I3	294.438	0.000779729	0.0123364	0.146751	-6.81427	12.046	82.0845
DPP10	62.8163	0.000780344	0.0123364	24.9233	24.9233	15.2453	0.61169
CXCL14	16.7115	0.000781044	0.0123364	0.0423656	-23.6041	0.22338	5.27267
AL162586.1	13.1768	0.000781392	0.0123364	0.101752	-9.82785	0.393531	3.86756
FAM110C	16.1673	0.000782265	0.0123364	0.0457005	-21.8816	0.232139	5.07957
SYTL4	121.464	0.000782436	0.0123364	0.231913	-4.31196	7.17201	30.9254
SLFNL1	12.9055	0.000785381	0.0123669	0.0906328	-11.0335	0.347851	3.83802
CTPS1	307.697	0.000785519	0.0123669	0.269836	-3.70595	20.3532	75.4279
AC012636.1	3.14321	0.000796631	0.0125052	0.061849	-16.1684	0.0598646	0.967916
CASR	2.69732	0.000798067	0.0125151	0.0852892	-11.7248	0.0688542	0.807302
USP38	249.214	0.000798761	0.0125151	0.300894	-3.32343	17.8389	59.2862
AL353795.3	35.7306	0.000802093	0.0125536	0.0962196	-10.3929	1.01569	10.5559
VTN	7366.15	0.000802639	0.0125536	0.314663	-3.178	544.27	1729.69
ASS1P8	0.896171	0.000807993	0.0126099	0.0630697	-15.8555	0.017379	0.275552
ADGRV1	57.4127	0.000807995	0.0126099	0.170108	-5.87861	2.65359	15.5994
RPL23AP42	330.685	0.000809417	0.0126229	3.42418	3.42418	67.8172	19.8054
UBE2L6	100.313	0.000810272	0.0126271	0.244767	-4.08552	6.17062	25.2102
AP003555.2	1.46062	0.000813044	0.0126519	0.0687076	-14.5544	0.0306446	0.446015
MT-ATP6	448.393	0.000814671	0.0126656	0.212055	-4.71576	24.7085	116.519
MMP11	75.2849	0.000815666	0.0126656	12.9811	12.9811	17.7932	1.3707
ARFGAP1	217.684	0.000815688	0.0126656	3.40839	3.40839	44.6057	13.087
HS6ST3	8.57256	0.000817272	0.012681	49.7538	49.7538	2.11131	0.0424352
GPSM2	56.1915	0.000821399	0.0127358	5.90902	5.90902	12.4657	2.1096
HIST1H2AC	561.644	0.000821999	0.0127359	5.34161	5.34161	123.124	23.0499
SCNN1A	14.159	0.000823191	0.0127452	0.130446	-7.66599	0.524446	4.0204
SLC9A9	78.6957	0.000823795	0.0127454	0.202418	-4.94028	4.18131	20.6568
RNF152	27.1527	0.000825705	0.0127566	0.0942238	-10.613	0.757629	8.04074
PPIAP19	6.51864	0.000829476	0.0127964	0.0909317	-10.9973	0.176219	1.93792
ASS1P1	6.02507	0.000830243	0.0127991	0.0606935	-16.4762	0.112768	1.858
ZNF462	161.452	0.000833508	0.012831	0.170091	-5.87922	7.46163	43.8685
HIST1H2BE	225.81	0.000836045	0.0128609	8.39284	8.39284	51.8216	6.1745
AC211476.3	1.51502	0.000839208	0.012891	0.0851721	-11.7409	0.0386261	0.453506
ARHGEF11	575.34	0.00084356	0.012931	3.03038	3.03038	115.299	38.0478
MUC15	1.454	0.000843613	0.012931	0.0583511	-17.1376	0.0262394	0.449681
VIL1	575.281	0.000844756	0.0129393	4.38239	4.38239	122.804	28.0221
MASP2	541.034	0.00084556	0.0129424	0.197854	-5.05422	28.2338	142.7
AC211476.4	1.25969	0.000848458	0.012964	10.483	10.483	0.293896	0.0280356
FAM126B	94.1188	0.000848784	0.012964	0.332645	-3.00621	7.22955	21.7335
HIST2H2AB	183.301	0.00085046	0.0129804	20.5485	20.5485	44.2116	2.15157
ZNF496	132.545	0.000852148	0.0129969	4.16712	4.16712	28.082	6.73896
NQO1	232.782	0.000853209	0.0130036	63.056	63.056	57.5115	0.91207
BFSP1	13.8201	0.000854325	0.0130036	7.23772	7.23772	3.13063	0.432543
MGAM	43.2845	0.000854401	0.0130036	0.0675329	-14.8076	0.893888	13.2363
SNRPD1	167.413	0.000860193	0.0130548	3.13541	3.13541	33.7744	10.7719
TDRD6	36.6716	0.000868264	0.013168	0.133961	-7.46489	1.38936	10.3714
HMGB1P10	10.5615	0.000869468	0.0131769	0.067587	-14.7958	0.218271	3.22948
RAPH1	2270.96	0.000871316	0.0131932	0.199283	-5.018	119.186	598.073
UGT1A5	22.3452	0.00087177	0.0131932	0.0252672	-39.577	0.182067	7.20566
FRMPD4	1.11933	0.000874441	0.0132243	0.0633144	-15.7942	0.0217842	0.344064
RFC3	62.485	0.000877444	0.0132604	4.95737	4.95737	13.5685	2.73703
NAAA	74.4202	0.000880873	0.0132973	0.232435	-4.30227	4.40179	18.9377
CCL15-CCL14	351.8	0.000882167	0.0132973	0.212007	-4.71682	19.3824	91.4234
AC108519.1	4.05555	0.00088302	0.0132973	0.0258288	-38.7164	0.0337543	1.30685
RMI2	4.9973	0.000883627	0.0132973	11.7464	11.7464	1.17434	0.0999752
AP001880.2	5.49327	0.000883688	0.0132973	0.0478428	-20.9018	0.0823512	1.72129
ENTPD3-AS1	1.45084	0.000885105	0.0133013	0.0949979	-10.5265	0.0407771	0.429242
PLAAT4	45.7956	0.000886813	0.0133177	0.113663	-8.79792	1.50674	13.2562
STAT4	54.2809	0.000893633	0.0134014	0.136484	-7.32689	2.08928	15.3079
COL25A1	12.962	0.000895763	0.0134211	0.0499933	-20.0027	0.202506	4.05066
SLC17A4	116.395	0.000897913	0.0134211	0.0546273	-18.3059	1.97556	36.1643
DPYD	787.811	0.000898028	0.0134211	0.224916	-4.4461	45.4376	202.02
HGF	300.269	0.000898126	0.0134211	0.0565674	-17.678	5.26473	93.0701
FANCB	60.5946	0.000899055	0.0134211	11.8289	11.8289	14.2454	1.20429
DNAJB3	32.3005	0.000899242	0.0134211	0.0242643	-41.2128	0.253063	10.4294
AC020931.1	34.7866	0.000899322	0.0134211	0.152608	-6.55274	1.47038	9.63503
COLEC12	135.359	0.000900111	0.0134236	13.543	13.543	32.0641	2.36758
PIMREG	18.0915	0.000901464	0.0134344	17.867	17.867	4.34066	0.242943
ASS1P11	9.40463	0.000902189	0.0134359	0.0291225	-34.3377	0.0878829	3.0177
AL132780.3	1.21729	0.000907865	0.0135017	0.048298	-20.7048	0.0184119	0.381214
GADD45B	197.524	0.000914097	0.013572	0.122192	-8.18385	6.91814	56.617
DGKE	28.0218	0.000914485	0.013572	0.142288	-7.02801	1.11712	7.85112
EDNRB	158.801	0.000918675	0.0136154	0.213119	-4.69222	8.78485	41.2205
THOC3	242.304	0.000920087	0.0136176	5.24916	5.24916	53.0028	10.0974
DDT	998.038	0.00092009	0.0136176	0.326593	-3.06192	75.6906	231.758
HIST1H1C	467.525	0.000921328	0.0136257	7.2433	7.2433	105.914	14.6224
CYP51A1	1305.97	0.000921909	0.0136257	3.12268	3.12268	263.262	84.3064
MT2P1	3.35177	0.000924911	0.0136406	0.0607061	-16.4728	0.0627455	1.0336
AC006059.2	24.796	0.000925389	0.0136406	0.108298	-9.23378	0.782174	7.22242
PDE2A	94.9866	0.000925565	0.0136406	0.159496	-6.26975	4.16439	26.1097
PRUNE2	62.952	0.000925798	0.0136406	0.209327	-4.77721	3.43406	16.4052
VARS	1019.7	0.000926087	0.0136406	3.29156	3.29156	207.618	63.076
OIP5	8.73337	0.000927324	0.0136494	8.1852	8.1852	2.00008	0.244353
SLC15A1	86.8269	0.000931326	0.0136941	0.0642929	-15.5538	1.71386	26.6571
TUSC3	152.648	0.000932845	0.0136941	3.22239	3.22239	30.9568	9.60679
MMUT	1319.09	0.000932907	0.0136941	0.309333	-3.23276	96.2961	311.302
AC099677.1	7.53863	0.000934531	0.0137086	0.0601601	-16.6223	0.139949	2.32628
FGA	49325.3	0.000938142	0.0137522	0.133466	-7.49253	1862.91	13957.9
MAP3K5	175.022	0.000940477	0.013777	0.125587	-7.96259	6.27595	49.9728
SLC51A	212.119	0.000942773	0.0138002	0.0492934	-20.2867	3.27041	66.3458
IGKV1D-33	0.8899	0.000943343	0.0138002	0.0636375	-15.714	0.0174006	0.273432
MIS18A	28.1844	0.000944151	0.0138026	4.5649	4.5649	6.05181	1.32573
ASPSCR1	335.634	0.000946545	0.0138282	3.41396	3.41396	68.7952	20.1511
PTH1R	104.805	0.000948145	0.0138422	0.0628545	-15.9098	2.02602	32.2336
ANKRD35	2.79418	0.000949256	0.013849	0.0682682	-14.6481	0.0582797	0.853687
WDR78	16.7249	0.000952451	0.0138767	0.190215	-5.2572	0.845906	4.44709
NRXN3	31.5585	0.000956166	0.0139214	19.4439	19.4439	7.59661	0.390694
MGAM2	8.84331	0.000958723	0.0139492	0.0410329	-24.3707	0.114681	2.79486
SUCO	471.759	0.000960745	0.0139692	3.28564	3.28564	96.0213	29.2245
PINK1	190.259	0.000962206	0.0139809	0.234876	-4.25756	11.3434	48.2951
C5orf49	1.83	0.000964303	0.0140019	0.0730566	-13.688	0.0406088	0.555854
RASSF10	8.35452	0.000965615	0.0140115	40.9793	40.9793	2.05109	0.0500519
PTGDR2	17.202	0.00096709	0.0140235	16.9705	16.9705	4.1185	0.242686
SLC7A6	134.224	0.000969008	0.0140331	4.24044	4.24044	28.513	6.72408
FTCD	2134.06	0.000973209	0.0140742	0.268228	-3.72817	140.542	523.965
NOL4	0.940997	0.000983341	0.0142112	0.071169	-14.0511	0.0203886	0.286481
DSE	106.615	0.000988396	0.0142649	0.238035	-4.20106	6.42135	26.9765
AASS	876.091	0.000989004	0.0142649	0.164757	-6.06955	39.4482	239.433
ACAD11	648.74	0.000989049	0.0142649	0.307051	-3.25679	47.1113	153.432
FCGBP	101.368	0.000994952	0.0143308	0.272113	-3.67494	6.74671	24.7937
CCL19	11.1476	0.00100189	0.0144126	0.042213	-23.6894	0.1485	3.51786
MIXL1	1.21355	0.00100197	0.0144126	14.843	14.843	0.288796	0.0194567
PLG	19836.2	0.00100349	0.0144248	0.231743	-4.31513	1170.59	5051.27
USP2	58.0503	0.00100723	0.0144436	0.0613205	-16.3078	1.09688	17.8876
UBD	973.325	0.00100739	0.0144436	6.62965	6.62965	218.601	32.9733
CYP4A22	232.722	0.00100749	0.0144436	0.0332921	-30.0371	2.47284	74.2769
C20orf27	43.3035	0.00101349	0.0145102	4.94313	4.94313	9.3997	1.90157
BCKDHB	356.332	0.0010207	0.014594	0.289741	-3.45136	24.8244	85.6779
S100A8	58.2464	0.001022	0.0146006	0.0462998	-21.5984	0.846665	18.2866
AL137789.1	11.4643	0.00102252	0.0146006	0.104478	-9.57137	0.35044	3.35419
AL645922.1	1576.75	0.00102456	0.01462	0.20042	-4.98953	83.1243	414.751
TPST2	74.1928	0.00102628	0.0146348	0.228897	-4.36878	4.33715	18.9481
WFS1	197.85	0.0010303	0.014667	5.30501	5.30501	43.3359	8.16886
RPS3	2101.16	0.00103251	0.014667	3.06666	3.06666	422.068	137.631
NFKBIZ	387.654	0.00103286	0.014667	0.219491	-4.556	21.941	99.9633
PKHD1	346.499	0.00103429	0.014667	0.2168	-4.61254	19.4252	89.5995
AC087632.2	23.7106	0.00103461	0.014667	4.18509	4.18509	5.02682	1.20113
SPATC1	21.5415	0.0010347	0.014667	0.108107	-9.25009	0.678465	6.27587
BBOF1	66.0195	0.00103516	0.014667	0.298439	-3.35076	4.69813	15.7423
AC087311.1	1.76724	0.00103536	0.014667	0.0621759	-16.0834	0.0338226	0.543982
BMPER	56.9375	0.00103955	0.0147166	0.0483227	-20.6942	0.861612	17.8304
ST13P10	3.58074	0.0010441	0.014756	0.0757663	-13.1985	0.0821356	1.08407
GFRA1	88.7789	0.00104564	0.014756	0.0660097	-15.1493	1.7954	27.1991
SMAD9	11.0308	0.00104598	0.014756	0.127858	-7.82115	0.401653	3.14139
NANOGP1	1.57969	0.00104645	0.014756	14.8477	14.8477	0.375934	0.0253193
SLC39A4	168.818	0.00104859	0.0147739	35.338	35.338	41.3273	1.16949
FRAS1	382.462	0.00105378	0.0148267	4.30934	4.30934	81.4413	18.8988
NACC1	116.628	0.00105422	0.0148267	3.07949	3.07949	23.4466	7.6138
AC058822.1	66.1233	0.0010554	0.0148336	0.0734497	-13.6148	1.47451	20.0751
DBH	71.506	0.00106306	0.0149263	0.072207	-13.8491	1.56993	21.7421
THBS3	108.258	0.00106405	0.0149263	0.308657	-3.23985	7.89083	25.5651
NCAM2	7.01736	0.00106408	0.0149263	0.0709928	-14.0859	0.151701	2.13685
PSG10P	0.674219	0.00106915	0.014968	0.086219	-11.5984	0.017379	0.201568
CYP4Z1	4.85066	0.00106991	0.0149689	0.0506532	-19.7421	0.076719	1.51459
AMOTL1	168.143	0.0010722	0.0149913	0.204995	-4.87817	9.02319	44.0167
AFF3	60.9287	0.00107313	0.0149937	0.198549	-5.03655	3.18837	16.0584
FCGR2B	68.6686	0.00107529	0.0149954	0.0626274	-15.9675	1.32303	21.1255
AC137056.1	3.93058	0.0010762	0.0149984	0.0582805	-17.1584	0.0708528	1.21572
MTX1	127.12	0.0010785	0.0150207	3.01554	3.01554	25.4503	8.43972
AC011498.4	47.7194	0.0010817	0.0150382	0.153847	-6.49996	2.03062	13.199
NPY1R	25.0387	0.00108185	0.0150382	0.046672	-21.4261	0.366714	7.85727
PTPRB	511.717	0.00108384	0.0150483	0.199577	-5.01059	26.8876	134.722
CRY2	177.771	0.00108448	0.0150483	0.328403	-3.04504	13.5341	41.2117
STAB1	1040.19	0.0010885	0.0150817	0.163557	-6.11408	46.5571	284.654
ZNF581	28.7553	0.00109068	0.0151022	4.06956	4.06956	6.07012	1.49159
AKAP6	62.2896	0.00109484	0.0151501	0.245407	-4.07486	3.83921	15.6442
STXBP4	63.88	0.00110166	0.0152346	3.72884	3.72884	13.2958	3.56566
SINHCAF	189.742	0.00110496	0.0152607	4.37349	4.37349	40.4916	9.25843
PAGE4	3.50111	0.00111068	0.0153199	44.236	44.236	0.860685	0.0194567
CENPQ	22.1928	0.00111482	0.0153672	5.92426	5.92426	4.92473	0.831283
DPYS	1323.56	0.00111702	0.0153876	0.107794	-9.27698	41.581	385.747
FRMD4B	281.127	0.001118	0.0153913	0.330788	-3.02309	21.5105	65.0282
MRC1	682.324	0.00111875	0.0153918	0.220935	-4.52622	38.8155	175.687
HDC	4.45497	0.00112234	0.0154313	0.0726897	-13.7571	0.098406	1.35378
LRP2	17.4543	0.00112311	0.015432	0.0304005	-32.8942	0.169984	5.59147
AC009879.3	13.0817	0.0011264	0.0154674	0.055238	-18.1035	0.224346	4.06145
RBP5	170.719	0.00112995	0.0154963	0.166017	-6.02349	7.73516	46.5927
PRKAR2B	21.7789	0.00113785	0.0155847	0.154597	-6.46841	0.930513	6.01894
KIF7	37.5749	0.00114226	0.0156331	5.04927	5.04927	8.17888	1.61981
MT1E	858.33	0.00114342	0.0156331	0.074523	-13.4187	19.3946	260.25
LHPP	51.9207	0.00115319	0.0157447	0.258362	-3.87053	3.32577	12.8725
RERGL	1.13838	0.001158	0.0158003	0.0903386	-11.0695	0.0305946	0.338666
FIGNL1	65.8626	0.00115991	0.0158162	3.92248	3.92248	13.8227	3.52396
VIPR1-AS1	3.66829	0.00116139	0.0158224	0.0475921	-21.0119	0.0547214	1.1498
PMF1	87.0729	0.00116183	0.0158224	3.52584	3.52584	17.95	5.09098
ST20-MTHFS	37.0874	0.00116296	0.0158278	0.0634367	-15.7637	0.723076	11.3984
ACSM5P1	2.16367	0.00116963	0.0158955	0.0718799	-13.9121	0.0473074	0.658146
LLGL1	56.5095	0.00117016	0.0158955	4.16179	4.16179	11.9702	2.87622
NCAM1	26.7696	0.00117138	0.015902	0.0650898	-15.3634	0.534427	8.21062
ISM1	14.4213	0.0011757	0.0159425	0.0988603	-10.1153	0.419886	4.24727
GPR158	3.01207	0.00117625	0.0159425	0.0754817	-13.2482	0.0688555	0.912214
CXorf66	0.62839	0.00118686	0.0160615	0.0932891	-10.7194	0.017379	0.186292
MTHFD2L	62.2593	0.00119179	0.0160877	0.18769	-5.32795	3.11548	16.5991
A1BG	907.921	0.00119867	0.016149	0.227781	-4.39017	52.8767	232.138
CAPS2	6.27385	0.00120032	0.0161521	0.109483	-9.13383	0.199795	1.82489
MT-ND1	210.182	0.00120219	0.016157	0.237186	-4.2161	12.6248	53.2276
KLRD1	11.1641	0.00120337	0.0161628	0.0996613	-10.034	0.327374	3.28487
ARHGAP20	19.2126	0.00121095	0.0162325	0.092756	-10.781	0.528648	5.69934
AACS	95.15	0.00121194	0.0162325	5.93513	5.93513	21.1188	3.55827
HERC3	92.8389	0.00121234	0.0162325	0.305425	-3.27413	6.71656	21.9909
CYB5B	218.805	0.00121359	0.0162392	4.56346	4.56346	46.9801	10.2948
REEP4	31.9227	0.00121548	0.0162544	4.78787	4.78787	6.89985	1.44111
PAPSS2	322.792	0.00121978	0.0162915	0.140475	-7.11871	12.7303	90.6236
DNAH2	16.5553	0.00122079	0.0162949	0.107819	-9.27482	0.520206	4.82482
PLPP4	3.37556	0.00122598	0.016354	0.0589345	-16.968	0.0614811	1.04321
USP43	12.0522	0.00122783	0.0163686	0.0533935	-18.7289	0.200247	3.7504
ASPDH	73.0847	0.00123579	0.0164543	0.149032	-6.70995	3.02881	20.3231
NAT2	46.8642	0.00125009	0.0165917	0.0390452	-25.6113	0.579758	14.8484
COX6B1P4	0.831173	0.00125152	0.0165917	0.0878352	-11.385	0.0217842	0.248012
SLC25A15	203.318	0.00125352	0.0166079	0.269864	-3.70557	13.4499	49.8395
GPC3	10434.7	0.00125501	0.016612	111.013	111.013	2591.16	23.341
EYA2	1.84289	0.00125541	0.016612	0.0745643	-13.4112	0.0416625	0.558746
ESM1	22.2682	0.00125614	0.016612	25.543	25.543	5.40825	0.211731
C1orf74	33.0431	0.00125808	0.016615	4.58805	4.58805	7.10013	1.54753
AC023157.1	4.11984	0.00125869	0.016615	0.0999916	-10.0008	0.121163	1.21173
GANC	165.365	0.00125982	0.0166197	0.329947	-3.03079	12.6306	38.2809
ATP8B4	75.9273	0.0012619	0.0166299	0.275259	-3.63294	5.09619	18.5142
ERP27	32.3918	0.00126337	0.016636	21.9266	21.9266	7.83011	0.357105
STK26	108.986	0.00126602	0.0166605	4.8937	4.8937	23.6256	4.82776
SLC16A2	352.031	0.00126764	0.0166658	0.149608	-6.68414	14.636	97.8291
TF	31784.4	0.00126797	0.0166658	0.211872	-4.71983	1750.29	8261.06
RARRES2	708.691	0.00127288	0.01671	0.296763	-3.36969	50.2295	169.258
IGHG2	68.0321	0.00127449	0.0167209	0.0865848	-11.5494	1.76029	20.3303
VSNL1	65.9283	0.0012766	0.016729	3.32788	3.32788	13.4507	4.04183
RPL7P32	28.7792	0.00127667	0.016729	0.147151	-6.79572	1.1801	8.01961
AC093677.2	1.55646	0.00128046	0.0167685	0.0900567	-11.1041	0.0417144	0.463202
IGHG1	396.611	0.00128317	0.0167937	0.0883955	-11.3128	10.4541	118.265
AL353705.3	4.86616	0.00128587	0.0168189	0.0584342	-17.1133	0.0879323	1.50481
ASS1P10	3.56697	0.00129078	0.0168609	0.0533927	-18.7291	0.0592644	1.10997
TMOD1	49.7041	0.00129163	0.0168609	0.0929239	-10.7615	1.36985	14.7416
SLC22A7	385.927	0.00129222	0.0168609	0.06292	-15.8932	7.46768	118.685
ZBED2	3.19522	0.00129354	0.0168656	0.0848846	-11.7807	0.0812163	0.956785
ADGRL2	525.99	0.00129415	0.0168656	0.159017	-6.28865	23.0032	144.659
ALPL	157.294	0.00129626	0.0168828	0.0580604	-17.2235	2.82545	48.6641
DNAH5	74.7738	0.00130436	0.0169653	0.0468126	-21.3618	1.09824	23.4603
ARF1	730.922	0.00130657	0.0169653	3.44613	3.44613	150.07	43.5474
TRAIP	13.0801	0.00130676	0.0169653	10.6303	10.6303	3.05452	0.287341
MT-ND6	111.186	0.00130882	0.0169653	0.175717	-5.69096	5.27625	30.0269
VAMP1	42.9375	0.00130898	0.0169653	0.246347	-4.05932	2.65407	10.7737
C1RL	552.328	0.00130963	0.0169653	0.245935	-4.06611	34.0978	138.646
OR1F1	1.27015	0.0013097	0.0169653	15.5703	15.5703	0.302946	0.0194567
KCND3	79.7223	0.00132169	0.0171103	0.0465304	-21.4913	1.16427	25.0217
SLC6A19	105.786	0.00132309	0.0171182	59.4421	59.4421	26.117	0.439369
HMGB1P8	5.65703	0.00132747	0.0171438	0.0845503	-11.8273	0.143282	1.69464
MEAK7	36.2424	0.00133147	0.0171662	3.15161	3.15161	7.3189	2.32227
ART4	64.9775	0.0013316	0.0171662	0.20387	-4.90509	3.47189	17.03
PLP1	3.76413	0.0013331	0.0171753	0.0539923	-18.5212	0.0631952	1.17045
SNED1	156.098	0.00133642	0.0172034	0.194056	-5.15315	8.0217	41.337
CCL14	361.053	0.00133688	0.0172034	0.0282708	-35.3722	3.27882	115.979
C21orf58	15.7269	0.00134421	0.0172665	6.27232	6.27232	3.51181	0.55989
CYP2J2	394.341	0.0013458	0.0172665	0.321059	-3.11469	29.5518	92.0447
CENPM	10.0012	0.00134619	0.0172665	13.7935	13.7935	2.37137	0.171919
SVEP1	247	0.00134658	0.0172665	0.0693436	-14.4209	5.22609	75.3651
SETBP1	205.778	0.00134661	0.0172665	0.295032	-3.38946	14.5237	49.2276
PAK5	0.7069	0.00135108	0.0172978	0.105724	-9.45859	0.0218342	0.206521
DLG5	764.375	0.00135122	0.0172978	3.25232	3.25232	155.285	47.7457
HIST1H4J	399.238	0.00135227	0.0172978	4.18043	4.18043	84.6267	20.2436
RPS12	2212.34	0.00135385	0.0173078	3.21641	3.21641	448.504	139.442
HRNR	115.798	0.00135681	0.0173346	0.0750807	-13.319	2.63435	35.0869
RASL11A	19.2262	0.00135756	0.0173346	0.130067	-7.68832	0.710374	5.46158
HTR2A	13.2266	0.00136048	0.0173512	0.0126088	-79.3096	0.0546714	4.33597
COLEC10	152.218	0.00136259	0.0173512	0.0468805	-21.3308	2.23874	47.7543
CBSL	861.543	0.00136291	0.0173512	0.149319	-6.69709	35.7616	239.499
CR1L	13.32	0.00136725	0.0173859	0.0441268	-22.662	0.185036	4.19329
PRDM16	31.5968	0.00136868	0.0173938	5.84471	5.84471	7.00085	1.19781
UGT3A2	20.5033	0.00137019	0.0173984	24.2692	24.2692	4.97216	0.204875
ZMYND12	15.2513	0.00137066	0.0173984	0.158192	-6.32143	0.664129	4.19825
FAM163B	6.45769	0.00137158	0.0173998	0.0707341	-14.1374	0.139137	1.96705
VNN1	831.393	0.00137434	0.0174194	0.0485506	-20.5971	12.6369	260.282
IGKV2-30	4.28888	0.00137475	0.0174194	0.0628348	-15.9148	0.0828861	1.31911
HIST1H2AG	536.487	0.00138289	0.0174963	21.9981	21.9981	129.7	5.89595
FAM72B	20.5551	0.00138326	0.0174963	11.4809	11.4809	4.82367	0.420146
PHBP8	1.31109	0.0013849	0.0175068	0.103589	-9.65352	0.0397775	0.383993
SEMA6A	149.594	0.00138682	0.0175087	0.14779	-6.76637	6.15634	41.6561
CCDC144A	3.33255	0.00138813	0.0175087	0.112159	-8.91594	0.108383	0.966339
SPATA6L	47.9355	0.00138842	0.0175087	0.131581	-7.59988	1.78866	13.5936
LIMS2	47.2332	0.00138869	0.0175087	0.179998	-5.55562	2.28545	12.6971
CCDC88C	199.118	0.00139269	0.0175428	3.62324	3.62324	41.2424	11.3827
ANG	548.873	0.00139386	0.0175428	0.32753	-3.05315	41.7094	127.345
CES1P2	1.743	0.00139428	0.0175428	0.0416411	-24.0147	0.0229208	0.550438
CAPN5	88.7739	0.00139795	0.0175683	0.199546	-5.01137	4.66393	23.3727
IGHV3-43	0.973566	0.00139946	0.0175683	0.0904321	-11.058	0.0261894	0.289603
BACH2	26.2406	0.0014049	0.0175939	0.104663	-9.55449	0.803363	7.67573
RBMS1P1	15.1741	0.00140642	0.0176028	0.154923	-6.45481	0.649454	4.1921
BRCA2	193.318	0.00140916	0.0176268	7.11453	7.11453	43.7205	6.14524
FAM83B	2.43826	0.00141166	0.0176374	0.0757699	-13.1979	0.0559318	0.738179
AL355377.4	3.4052	0.00141247	0.0176374	0.0795003	-12.5786	0.0815895	1.02628
IDI1	448.817	0.00141398	0.017646	3.85171	3.85171	93.9168	24.3831
ZNF684	23.2527	0.00141921	0.0177011	0.217823	-4.59087	1.30834	6.00644
SKA3	53.4772	0.00142143	0.017709	5.59832	5.59832	11.7898	2.10596
RPL23A	2389.97	0.0014215	0.017709	3.44387	3.44387	490.642	142.468
LRRC37A14P	10.5834	0.00142378	0.0177264	0.0230641	-43.3574	0.078938	3.42254
SIAE	147.508	0.00142548	0.0177278	0.277866	-3.59885	9.9691	35.8773
CBX1P2	1.39123	0.00143192	0.0177976	0.0889797	-11.2385	0.0368874	0.414559
ZNF311	16.0722	0.00143532	0.0178206	0.105576	-9.47183	0.495819	4.69631
CDH23	144.861	0.00143543	0.0178206	0.122459	-8.16597	5.08323	41.5095
KNSTRN	38.9302	0.00143742	0.0178349	4.22493	4.22493	8.26531	1.95632
FCGR3B	19.5887	0.00143853	0.0178375	0.0581384	-17.2003	0.352308	6.05982
ANKRD55	13.3344	0.00144253	0.0178572	0.092875	-10.7672	0.367324	3.95503
TNIK	92.5677	0.00145074	0.0179165	0.17005	-5.88063	4.27725	25.1529
RPS2	3924.91	0.00145149	0.0179165	3.96509	3.96509	825.15	208.104
SOD2	1218.99	0.00145532	0.0179377	0.26734	-3.74055	80.0823	299.552
AC068831.7	37.8924	0.00145571	0.0179377	4.22401	4.22401	8.04471	1.90452
LINC02840	1.32719	0.001458	0.0179555	0.0605704	-16.5097	0.0247938	0.409339
CTNNA3	52.6091	0.00146087	0.0179806	0.071572	-13.9719	1.14577	16.0087
AC231533.2	9.40263	0.00146275	0.0179853	0.126347	-7.91471	0.338905	2.68234
TXK	17.7422	0.00146315	0.0179853	0.123597	-8.09079	0.627547	5.07735
OSBPL1A	119.184	0.00146376	0.0179853	0.175401	-5.70124	5.64756	32.1981
TRPV6	7.28589	0.00146475	0.0179871	0.0372904	-26.8166	0.0862749	2.3136
ADGRA3	1237.68	0.00147152	0.0180599	0.159969	-6.25121	54.3951	340.035
XKR4	0.873463	0.00147385	0.0180619	0.0648512	-15.4199	0.017379	0.267982
TUBG1	302.244	0.0014749	0.0180619	3.26828	3.26828	61.4578	18.8043
SLC3A1	45.1286	0.00147502	0.0180619	0.194892	-5.13104	2.32704	11.9402
SLC6A12	234.99	0.0014788	0.0180976	0.321388	-3.1115	17.6227	54.833
IGHV4-59	11.4862	0.0014812	0.0181167	0.0623757	-16.0319	0.220482	3.53475
THBS4	42.7489	0.00148422	0.0181433	8.42492	8.42492	9.8136	1.16483
DACH1	36.2009	0.00149003	0.0181833	0.102915	-9.71674	1.09202	10.6109
AC023593.1	0.996633	0.00149273	0.0181901	12.0558	12.0558	0.234566	0.0194567
ERN1	232.081	0.00149303	0.0181901	0.308235	-3.24427	16.8997	54.8272
IGLV2-11	3.17263	0.00149313	0.0181901	0.0594239	-16.8282	0.0582296	0.979902
IGKV2-24	3.94222	0.0014968	0.0182245	0.0169921	-58.8509	0.0218342	1.28496
WDR66	25.6422	0.00149885	0.0182391	0.124704	-8.019	0.913934	7.32883
HMGN5	54.2251	0.00150354	0.0182651	0.18825	-5.31208	2.71993	14.4485
ASXL3	8.78308	0.00150752	0.0182929	0.0438904	-22.784	0.121394	2.76584
CALU	465.729	0.0015158	0.0183726	3.13079	3.13079	93.9305	30.0022
ZNF724	3.97987	0.00152037	0.0184099	13.2847	13.2847	0.941798	0.0708934
KDELR3	72.6573	0.00152059	0.0184099	6.80142	6.80142	16.3603	2.40542
AMY2B	429.419	0.0015217	0.0184129	0.149111	-6.7064	17.804	119.401
TLE2	45.5178	0.00152808	0.0184798	0.226191	-4.42105	2.6367	11.657
PSTPIP2	26.5293	0.00153118	0.0185023	0.240514	-4.15776	1.61044	6.69583
CYP19A1	24.272	0.00153246	0.0185023	32.7946	32.7946	5.93233	0.180893
MTURN	8.47352	0.00153288	0.0185023	0.155536	-6.42938	0.363855	2.33937
IGHM	145.773	0.00154233	0.0185572	0.0535413	-18.6772	2.42827	45.3532
ECM1	196.784	0.00154453	0.0185611	0.154128	-6.48813	8.38649	54.4127
GGT1	879.055	0.00154517	0.0185611	3.6093	3.6093	181.954	50.4127
XRCC2	17.4916	0.00155083	0.0186142	12.7613	12.7613	4.13016	0.323649
PRSS54	1.42637	0.00155232	0.0186142	0.0915685	-10.9208	0.0387999	0.423725
CORO2A	57.8337	0.00155271	0.0186142	3.9636	3.9636	12.1579	3.06739
RCCD1	39.1501	0.00155306	0.0186142	3.51683	3.51683	8.06712	2.29386
KCNK17	2.28417	0.00155752	0.0186572	0.0694007	-14.4091	0.0483656	0.696903
CCHCR1	152.858	0.00155956	0.0186713	3.11319	3.11319	30.7955	9.89195
FBP1	861.103	0.00157032	0.0187687	0.07163	-13.9606	18.7678	262.011
PCAT7	7.3556	0.00157491	0.0188131	0.0733824	-13.6273	0.163889	2.23335
ADCY5	30.0208	0.00157641	0.0188206	0.126761	-7.88885	1.08509	8.56013
SQLE	792.854	0.00158666	0.0189325	5.47246	5.47246	174.323	31.8546
WDR72	188.192	0.00158938	0.018941	0.11733	-8.52295	6.36452	54.2445
DCT	2.40171	0.00159154	0.0189486	0.0731775	-13.6654	0.0533759	0.729403
C6orf201	24.0664	0.00159257	0.0189496	0.187752	-5.32616	1.20462	6.41598
AC135983.4	1.04197	0.00159339	0.0189496	0.0964468	-10.3684	0.0296812	0.307747
CDC7	45.3613	0.00159904	0.0190063	5.23389	5.23389	9.91897	1.89514
AQP7P3	2.12952	0.00160605	0.019079	0.0838331	-11.9285	0.0535251	0.638472
EPB41L4A	41.3122	0.00161061	0.0191086	0.190422	-5.2515	2.09128	10.9824
SLITRK6	10.6537	0.00161184	0.0191086	0.0359962	-27.7807	0.121977	3.3886
GBP1P1	3.97299	0.00161209	0.0191086	0.104168	-9.5999	0.121129	1.16283
PLN	5.47398	0.00161476	0.0191192	0.0963052	-10.3837	0.155728	1.61702
DPEP1	182.336	0.00161883	0.0191568	151.585	151.585	45.3597	0.299236
CYP2D6	3494.74	0.00162063	0.0191599	0.105201	-9.50558	107.475	1021.61
PLET1	4.78693	0.00162088	0.0191599	0.0505247	-19.7923	0.0755312	1.49494
AHCY	1330.63	0.00162298	0.0191741	3.08981	3.08981	267.682	86.6338
PTP4A3	92.4286	0.00162426	0.0191788	7.14439	7.14439	20.9119	2.92703
KIAA0040	31.6599	0.00162597	0.0191885	0.142558	-7.01471	1.26416	8.86774
ANKRD20A4	19.2263	0.00163442	0.0192775	0.12698	-7.87523	0.695958	5.48083
SATB1	160.26	0.00164357	0.0193536	0.218122	-4.5846	9.02678	41.3842
RND3	413.662	0.00165402	0.0194553	0.0873278	-11.4511	10.7856	123.506
PKD1L3	49.2443	0.001657	0.0194721	0.0286087	-34.9545	0.45235	15.8116
ABHD2	725.705	0.00165742	0.0194721	0.285884	-3.49792	50.0702	175.142
HSF2BP	8.57769	0.0016629	0.0195171	6.31707	6.31707	1.91684	0.303439
AC078927.1	1.85066	0.00166878	0.0195592	0.0976655	-10.239	0.0533068	0.54581
DPPA2P4	1.29114	0.00166895	0.0195592	0.0663627	-15.0687	0.0262394	0.395394
HIST1H1E	512.432	0.0016698	0.0195592	7.57155	7.57155	116.562	15.3947
CFTR	51.7603	0.00167013	0.0195592	0.05445	-18.3655	0.875861	16.0856
AL139174.1	7.17553	0.00167619	0.0196015	0.0713272	-14.0199	0.155788	2.18413
AL157400.5	2.37047	0.00167658	0.0196015	9.89029	9.89029	0.550846	0.0556956
AL033397.2	7.77721	0.00167706	0.0196015	0.160039	-6.24846	0.341925	2.1365
FAM217B	45.9351	0.00167843	0.0196015	3.25272	3.25272	9.33204	2.86899
PTMAP4	2.32183	0.00167973	0.0196015	0.0569892	-17.5472	0.0409917	0.719288
OLFM1	11.6246	0.00168073	0.0196015	0.116399	-8.59114	0.390436	3.35429
AC012651.1	81.9411	0.0016811	0.0196015	0.265893	-3.76091	5.36168	20.1648
NOP56	774.005	0.00168195	0.0196015	3.39139	3.39139	158.458	46.7237
NME1	125.997	0.00168353	0.0196092	4.46403	4.46403	26.9682	6.04123
FOXRED2	138.04	0.0016884	0.0196424	3.20064	3.20064	27.9585	8.73528
CSNK1A1L	1.25406	0.00168859	0.0196424	0.108979	-9.17611	0.0397757	0.364986
MRGBP	48.8424	0.00169577	0.0197091	3.99484	3.99484	10.2805	2.57345
FYB2	140.831	0.00170085	0.0197468	0.213104	-4.69255	7.79031	36.5565
FAM20A	259.922	0.00170954	0.019837	0.283029	-3.5332	17.8033	62.9028
IGHV3-33	7.02826	0.00171077	0.0198406	0.0844796	-11.8372	0.177879	2.10558
PTTG2	1.26385	0.00171568	0.0198832	0.103175	-9.69222	0.0382096	0.370336
ADRA1B	37.4419	0.00172724	0.0199883	0.0644083	-15.5259	0.740283	11.4936
IGHV1-3	1.95128	0.00173462	0.0200509	0.0659984	-15.1519	0.0394551	0.597818
AL035078.4	104.287	0.00173532	0.0200509	0.242573	-4.12247	6.37163	26.2668
PROZ	185.885	0.00173544	0.0200509	0.206502	-4.84256	10.0328	48.5846
SELENOP	6829.83	0.00174126	0.0200556	0.325161	-3.0754	516.387	1588.09
ZBTB16	126.327	0.00174145	0.0200556	0.120597	-8.29208	4.37476	36.2759
BEND3	28.5005	0.00174478	0.0200832	4.45139	4.45139	6.09774	1.36985
CEACAM8	1.61338	0.00174626	0.0200895	0.0337704	-29.6117	0.017379	0.514621
LSM2	67.725	0.00175251	0.0201435	3.30132	3.30132	13.7969	4.17919
DENND2C	26.2978	0.00175408	0.0201435	0.293002	-3.41295	1.84691	6.30339
SNRPC	258.906	0.00175471	0.0201435	3.85456	3.85456	54.1837	14.0571
HIST1H2BM	87.4705	0.00175994	0.0201895	14.0616	14.0616	20.7603	1.47639
RAB11FIP4	99.607	0.00176119	0.0201895	4.09566	4.09566	21.0475	5.13898
VSTM2L	1.01758	0.00176188	0.0201895	0.102719	-9.73531	0.0306446	0.298335
TNFRSF1A	919.124	0.001763	0.0201895	0.270222	-3.70066	60.8612	225.226
TMEM178A	12.043	0.00176432	0.0201895	0.163967	-6.09879	0.540135	3.29417
SFTPD	2.25595	0.00176435	0.0201895	0.0581149	-17.2073	0.0405588	0.697906
COL4A3	6.86698	0.00176532	0.0201899	0.100446	-9.95559	0.202765	2.01864
BARD1	81.5351	0.00177316	0.0202472	3.58703	3.58703	16.8588	4.69993
SALL1	813.324	0.00177467	0.0202536	0.31213	-3.2038	59.7532	191.437
NPM1P25	6.50235	0.001782	0.0202942	0.0870591	-11.4865	0.169071	1.94202
RNVU1-7	713.586	0.00178389	0.020299	0.160557	-6.22831	31.4564	195.92
SPAG1	29.978	0.0017861	0.020299	0.257531	-3.88303	1.91564	7.43849
CLN3	203.306	0.0017862	0.020299	3.37642	3.37642	41.5885	12.3173
IGLV8-61	0.851918	0.00178714	0.020299	0.0854525	-11.7024	0.0217842	0.254927
CHRD	478.219	0.00179452	0.020372	0.306219	-3.26564	34.6613	113.191
SGK2	159.82	0.00179673	0.0203727	0.297793	-3.35804	11.3556	38.1326
CCDC158	41.4727	0.00179824	0.0203727	0.0707349	-14.1373	0.89358	12.6328
STXBP6	22.4469	0.00180405	0.0204037	4.69713	4.69713	4.83906	1.03022
SRGAP2	629.456	0.00180436	0.0204037	3.07755	3.07755	126.529	41.1135
MT-ND4	261.732	0.0018049	0.0204037	0.249247	-4.01209	16.3213	65.4823
ETNK2	260.056	0.00180651	0.0204111	0.218043	-4.58625	14.6438	67.1603
HAVCR1	50.1488	0.00181224	0.0204622	38.0886	38.0886	12.2951	0.322802
ITIH3	4990.37	0.00181598	0.0204858	0.268682	-3.72188	329.058	1224.71
IGKV4-1	5.97074	0.00181822	0.0204955	0.0572105	-17.4793	0.105793	1.84919
MT1P1	1.07864	0.00182058	0.0204955	0.0712598	-14.0332	0.0233982	0.32835
TMEM9	104.03	0.00182098	0.0204955	3.66038	3.66038	21.5848	5.89687
LAPTM4B	213.639	0.00182131	0.0204955	6.33589	6.33589	47.7566	7.53747
MROH7	15.8423	0.00182213	0.0204955	0.115247	-8.67701	0.527531	4.57739
EPRS	1260.15	0.00182509	0.0205114	3.27098	3.27098	256.275	78.3481
HELLPAR	1.33195	0.00182896	0.0205138	0.0912814	-10.9551	0.03613	0.395809
AL606807.1	1.84996	0.00183398	0.0205451	0.0345881	-28.9117	0.0203886	0.589469
AC073957.2	6.11551	0.00183477	0.0205451	0.117795	-8.48935	0.20753	1.7618
MYO15B	225.996	0.00183558	0.0205451	0.321727	-3.10823	16.9607	52.7176
HIST2H2AC	318.791	0.00184024	0.0205788	4.18678	4.18678	67.5901	16.1437
FKBP10	548.241	0.00184162	0.0205788	17.6433	17.6433	131.471	7.45165
ACER2	15.8067	0.00184376	0.0205788	0.238592	-4.19125	0.953721	3.99728
PITPNM2	107.639	0.0018453	0.0205788	0.26795	-3.73204	7.08329	26.4352
LRRTM3	24.671	0.00184872	0.0206064	0.0399652	-25.0218	0.312033	7.80762
ST3GAL6	106.874	0.00185058	0.0206163	0.13524	-7.39425	4.08184	30.1822
ZNF124	263.443	0.00186034	0.0207143	3.6721	3.6721	54.6907	14.8936
GORAB	62.375	0.00186365	0.0207297	3.20575	3.20575	12.6372	3.94205
AP000925.1	2.31865	0.00187102	0.020791	0.0902104	-11.0852	0.0622363	0.689902
CLSTN2	5.96167	0.00187109	0.020791	0.0904886	-11.0511	0.160461	1.77328
CHAD	68.2826	0.0018791	0.0208667	0.284417	-3.51596	4.69365	16.5027
EVPLL	1.08967	0.00187999	0.0208667	0.0836781	-11.9506	0.0273431	0.326766
STK19B	3.69149	0.00188082	0.0208667	0.0808505	-12.3685	0.0898053	1.11076
SAMD5	5.90526	0.0018873	0.0209268	0.0862419	-11.5953	0.152253	1.76542
AC004160.1	5.21731	0.00188818	0.0209268	0.0273418	-36.574	0.0458777	1.67793
DYNLRB1	173.187	0.00189133	0.0209272	3.82781	3.82781	36.2033	9.45797
GNA12	73.7985	0.00189873	0.0209896	3.01014	3.01014	14.7697	4.90664
DUSP5	48.2637	0.00190012	0.0209941	0.195437	-5.11673	2.49422	12.7623
LBR	890.398	0.00190362	0.021022	3.08999	3.08999	179.123	57.9688
CXCR1	5.43936	0.00191236	0.0210835	0.0474256	-21.0856	0.0808744	1.70529
AC010260.1	27.0066	0.00192107	0.0211574	0.173576	-5.76118	1.2689	7.31034
SLC2A2	2593.39	0.00192853	0.0212099	0.328888	-3.04055	197.642	600.941
BCHE	303.766	0.00193136	0.0212302	0.243732	-4.10287	18.6261	76.4206
REELD1	1.35777	0.00193853	0.0212764	0.0900086	-11.1101	0.0363719	0.404094
MATN2	102.112	0.00193953	0.0212764	0.231943	-4.31141	6.02993	25.9975
MRPS23	131.879	0.00194256	0.0212988	3.14911	3.14911	26.6279	8.45569
BX470111.1	20.0064	0.00194591	0.0213167	0.102235	-9.78143	0.599993	5.86879
P2RY13	23.0856	0.00194618	0.0213167	0.22054	-4.53433	1.31146	5.94659
IGFBPL1	8.82882	0.00195925	0.021449	41.569	41.569	2.16809	0.0521563
ABTB2	61.039	0.00196355	0.0214793	0.320066	-3.12436	4.56432	14.2606
SUPT3H	38.19	0.00196721	0.0214923	4.46387	4.46387	8.17413	1.83118
ANKS1B	4.83467	0.00197379	0.0215531	0.117581	-8.50478	0.163808	1.39315
DAO	89.8709	0.00197663	0.0215623	0.104744	-9.54709	2.75329	26.2859
HIC2	36.6355	0.0019799	0.021587	3.47989	3.47989	7.53493	2.16528
H2BFS	31.5194	0.0019967	0.0217371	4.31117	4.31117	6.71216	1.55693
NRSN2	27.3395	0.0020093	0.0218521	6.14135	6.14135	6.09101	0.991803
IGDCC4	30.6881	0.0020112	0.0218618	17.2324	17.2324	7.35204	0.426642
RPL7L1P3	23.0458	0.00201524	0.0218785	0.0779589	-12.8273	0.542487	6.95863
PXDC1	391.572	0.0020158	0.0218785	0.20199	-4.95074	20.7706	102.83
IL33	17.9911	0.00201969	0.0218917	0.165532	-6.04111	0.813221	4.91275
PFKFB1	359.637	0.0020205	0.0218917	0.131066	-7.62976	13.3748	102.046
FNDC5	22.265	0.0020236	0.0218968	0.0922636	-10.8385	0.60974	6.60868
MYLK	682.717	0.00202766	0.0219254	0.231037	-4.32831	40.1955	173.979
ESPL1	121.106	0.0020353	0.0219842	5.23535	5.23535	26.4827	5.05844
AP000781.2	10.8692	0.00203576	0.0219842	0.147451	-6.7819	0.446455	3.02781
AL136982.4	16.5847	0.00203763	0.0219933	0.132634	-7.53955	0.623048	4.6975
GPR19	4.04204	0.00203875	0.0219943	11.6851	11.6851	0.949563	0.0812629
RSPH10B	12.2267	0.00204226	0.0220212	0.143902	-6.94915	0.492071	3.41948
NPM3	91.5497	0.00204399	0.0220287	7.65234	7.65234	20.8445	2.72394
RIC3	22.9279	0.00204808	0.0220548	0.0556844	-17.9583	0.396162	7.11441
IDSP1	5.2027	0.00205187	0.0220804	0.124084	-8.05906	0.184642	1.48804
RNU1-3	723.746	0.00205622	0.0221153	0.168451	-5.93645	33.1851	197.002
ACKR2	24.4522	0.00205717	0.0221153	0.267438	-3.73919	1.60684	6.00827
DACT2	20.8777	0.00205923	0.0221264	7.60441	7.60441	4.75086	0.624751
ANKRD18A	75.3439	0.00206167	0.0221335	6.20528	6.20528	16.8049	2.70815
EFCAB11	23.8076	0.00206534	0.0221335	3.69507	3.69507	4.94765	1.33899
RNU1-28P	721.454	0.00206664	0.0221335	0.168892	-5.92094	33.1508	196.284
RRN3P1	59.8558	0.0020667	0.0221335	0.276677	-3.61433	4.0326	14.5751
RNVU1-18	722.365	0.00206785	0.0221335	0.168845	-5.92258	33.1851	196.542
PLAC8	28.6087	0.00207057	0.0221486	0.1615	-6.19194	1.26723	7.84661
EBF2	5.7383	0.00207261	0.0221594	27.1535	27.1535	1.39602	0.051412
CTAGE15	42.1812	0.00207463	0.0221624	0.234844	-4.25814	2.51461	10.7076
RSPH10B2	3.99234	0.00207617	0.0221644	0.136431	-7.32971	0.153616	1.12596
RNU1-1	720.102	0.00208254	0.0222214	0.169489	-5.9001	33.184	195.789
AL590762.3	3.75471	0.00208818	0.0222594	0.099268	-10.0737	0.109719	1.10528
HIST1H2BJ	267.467	0.00209365	0.022302	10.7793	10.7793	62.5169	5.79969
FAM180A	5.35144	0.00209425	0.022302	0.0673822	-14.8407	0.110289	1.63676
ZG16	20.8945	0.00209878	0.0223281	0.0875583	-11.421	0.546079	6.23674
CDH13	65.3981	0.00210368	0.0223488	9.86658	9.86658	15.1945	1.54
NSUN6	350.171	0.00210582	0.0223488	0.28242	-3.54082	23.9474	84.7937
RPL36AP41	1.4494	0.00210632	0.0223488	0.0692886	-14.4324	0.0306446	0.442275
ATP13A4	5.08269	0.00210654	0.0223488	0.0907917	-11.0142	0.137212	1.51128
TUBB	5096.83	0.00210697	0.0223488	3.55387	3.55387	1052.16	296.061
RNF150	9.06107	0.00211981	0.0224203	0.0633423	-15.7872	0.176417	2.78514
GADD45A	162.049	0.00211996	0.0224203	0.195523	-5.1145	8.37745	42.8465
MT-ND5	427.321	0.00212838	0.0224872	0.29536	-3.3857	30.1842	102.195
PTCHD3	2.33873	0.0021317	0.0225049	0.0229758	-43.524	0.017379	0.756403
IDNK	39.051	0.00213391	0.0225124	0.329236	-3.03734	2.97826	9.04598
VNN3	178.49	0.00213683	0.0225321	0.14886	-6.7177	7.38993	49.6434
MCF2	3.14475	0.00213938	0.0225348	0.0878842	-11.3786	0.0824618	0.938301
COMMD4	141.12	0.0021395	0.0225348	3.04252	3.04252	28.303	9.3025
EXT1	619.884	0.00214128	0.0225348	0.310318	-3.2225	45.3546	146.155
PLAG1	36.7439	0.00214615	0.0225601	5.31456	5.31456	8.04996	1.5147
VSIG4	129.693	0.00214658	0.0225601	0.172148	-5.80897	6.05282	35.1606
CHRM2	3.4877	0.00215089	0.022576	0.0612553	-16.3251	0.0658363	1.07479
HNRNPA1P35	29.636	0.00215248	0.022576	0.129433	-7.726	1.09044	8.42474
AC078860.2	1.38205	0.00215255	0.022576	17.008	17.008	0.330919	0.0194567
BORA	46.9758	0.00215972	0.0226402	5.95594	5.95594	10.4305	1.75128
HIST1H2BA	0.594083	0.00216314	0.022646	0.128914	-7.7571	0.0217842	0.168982
INMT-MINDY4	18.4618	0.0021702	0.0226947	0.172936	-5.78249	0.864826	5.00085
AL355377.2	0.95688	0.00217169	0.0226974	0.123715	-8.08312	0.0338726	0.273797
LRRK2	242.97	0.00217542	0.0227051	0.228483	-4.37669	14.1838	62.0782
ENPEP	421.833	0.00218282	0.0227587	0.148221	-6.7467	17.4023	117.408
MT-CO3	284.971	0.00218475	0.0227587	0.246222	-4.06137	17.6081	71.5128
ARMC9	58.9002	0.00218587	0.0227588	4.27364	4.27364	12.5267	2.93115
RAI2	36.283	0.00219128	0.0228042	0.211529	-4.72749	1.99549	9.43368
MS4A7	124.757	0.00219429	0.0228072	0.235401	-4.24808	7.45073	31.6513
FAM102A	126.17	0.00219475	0.0228072	0.138876	-7.20066	4.92812	35.4857
PCK1	2734.85	0.0021998	0.0228482	0.0624672	-16.0084	52.5678	841.527
MBNL2	480.578	0.00220165	0.0228482	0.17546	-5.69929	22.7785	129.821
DESI2	76.3496	0.00220189	0.0228482	3.00291	3.00291	15.2729	5.08603
AC093816.1	0.581662	0.00221096	0.0229091	0.132181	-7.56538	0.0217883	0.164836
ALPK1	60.4625	0.00221517	0.0229417	0.289044	-3.45968	4.2049	14.5476
AGPAT5	79.0136	0.00222073	0.0229882	3.58734	3.58734	16.3377	4.55427
AMBP	16547.1	0.00222517	0.0230119	0.308543	-3.24104	1205.78	3907.98
ZC3HAV1L	24.4724	0.00224515	0.0232074	4.73324	4.73324	5.28127	1.11578
ECHDC3	84.0603	0.00225565	0.0232786	0.269871	-3.70548	5.56085	20.6056
CACHD1	41.0334	0.00225793	0.0232835	0.226745	-4.41024	2.38141	10.5026
AC011444.4	0.894589	0.00226493	0.0233221	0.0649955	-15.3857	0.0178358	0.274415
DNAH17	74.2198	0.00227264	0.0233679	7.43799	7.43799	16.8554	2.26612
AC113155.1	2.07979	0.00228314	0.0234534	0.0906487	-11.0316	0.056067	0.618509
CADM3	0.816774	0.00228988	0.0235114	0.110346	-9.0624	0.0261894	0.237339
POC1A	30.9675	0.00229209	0.0235182	3.14431	3.14431	6.25088	1.988
DAGLA	41.6265	0.00229273	0.0235182	6.1422	6.1422	9.27418	1.50991
ITGA10	8.0927	0.00230122	0.0235747	0.152223	-6.5693	0.34135	2.24243
SYTL5	22.0763	0.00230152	0.0235747	0.151736	-6.59041	0.928698	6.1205
ABCA13	13.8619	0.0023036	0.0235762	0.083861	-11.9245	0.348522	4.15594
DRC7	9.20091	0.00230386	0.0235762	8.57904	8.57904	2.1153	0.246566
TMEM200C	4.27213	0.00230995	0.0236272	0.0686532	-14.566	0.0895665	1.30462
HIST2H3D	46.43	0.0023133	0.0236502	10.8026	10.8026	10.8539	1.00475
HAND2	7.48428	0.0023164	0.0236707	0.0985617	-10.1459	0.217328	2.20499
FOXP4	250.97	0.00232057	0.023702	3.3224	3.3224	51.1874	15.4068
IGKV2-28	4.52174	0.00232547	0.0237408	0.118767	-8.41988	0.154539	1.30119
RPL39L	13.7669	0.00232669	0.023742	9.00323	9.00323	3.17706	0.35288
HMCN2	23.8008	0.00233482	0.0238093	0.130201	-7.68043	0.880166	6.76006
BAIAP2L2	34.3618	0.00233716	0.0238099	8.45139	8.45139	7.89026	0.933605
C11orf1	38.8186	0.00233948	0.02381	0.325499	-3.0722	2.93711	9.0234
PARD3B	544.085	0.00234111	0.02381	3.52222	3.52222	112.142	31.8386
SLC18A2	5.0598	0.00234301	0.023818	0.108636	-9.20503	0.160044	1.47321
SEC63P1	52.1747	0.00234852	0.0238627	0.195652	-5.11112	2.69869	13.7933
ZFPM2	51.8965	0.00235462	0.0239021	0.159842	-6.25619	2.2793	14.2598
TSPYL5	22.6987	0.0023629	0.0239635	0.122469	-8.16533	0.796559	6.50417
GABRD	1.85311	0.00237244	0.0240376	10.0112	10.0112	0.43099	0.043051
UGT1A4	1636.89	0.00237657	0.0240596	0.0437636	-22.8501	22.5622	515.547
DIRAS3	3.26134	0.00237686	0.0240596	0.0980883	-10.1949	0.0943001	0.96138
PDK4	801.334	0.00237864	0.0240626	0.0712109	-14.0428	17.3718	243.949
SLC25A37	119.4	0.00237939	0.0240626	0.308366	-3.2429	8.69711	28.2038
TSPAN1	5.84552	0.00238287	0.0240789	0.129926	-7.69667	0.215782	1.6608
CAPN3	47.4454	0.00238324	0.0240789	0.240516	-4.15772	2.88016	11.9749
CNGA1	101.939	0.00238956	0.0241314	0.197966	-5.05138	5.32202	26.8835
PYGB	215.192	0.00239089	0.0241335	4.26363	4.26363	45.7502	10.7304
MROH2A	7.81241	0.00239942	0.0242083	0.0499784	-20.0086	0.12202	2.44144
FP565260.4	6.18402	0.00240115	0.0242143	0.0662605	-15.0919	0.125498	1.89401
FLG2	7.07004	0.00240724	0.0242476	0.0662364	-15.0974	0.143431	2.16544
AL110118.1	0.94957	0.00240783	0.0242476	0.118696	-8.4249	0.0324365	0.273274
HSP90AB1	6966.01	0.00241447	0.0242602	3.67441	3.67441	1446.29	393.612
BRCA1	148.553	0.00242405	0.0243054	3.97277	3.97277	31.2406	7.86368
KCND1	11.4897	0.00242489	0.0243054	0.227799	-4.38984	0.669193	2.93765
CPLX2	4.47658	0.00242615	0.0243067	56.7698	56.7698	1.10455	0.0194567
OR52H1	6.15021	0.00243052	0.0243392	0.086748	-11.5276	0.159402	1.83753
AC103740.1	2.69516	0.00244044	0.0244272	0.0790498	-12.6503	0.0642458	0.812726
SLC6A20	1.33728	0.0024419	0.0244303	0.0680308	-14.6992	0.0278034	0.408688
IFNK	6.33076	0.00244825	0.0244711	0.125601	-7.96174	0.227029	1.80755
KRT18P34	11.9808	0.00245081	0.0244853	0.157353	-6.35516	0.519427	3.30104
BSG	561.524	0.00245396	0.024495	5.52285	5.52285	123.597	22.3791
BMS1P8	7.47746	0.00246625	0.0245711	15.7249	15.7249	1.78426	0.113467
CCL21	19.6009	0.0024713	0.0245735	0.0498722	-20.0513	0.30553	6.12627
GABBR1	132.552	0.00247191	0.0245735	0.176821	-5.65542	6.32213	35.7543
IL7	8.98832	0.00247256	0.0245735	0.170817	-5.85423	0.416846	2.44031
CACNA1A	4.53068	0.00247326	0.0245735	0.12363	-8.08864	0.160288	1.29651
PRODH	85.833	0.00247477	0.0245735	0.101895	-9.81407	2.56661	25.1889
COPZ2	32.9976	0.00247983	0.0245906	0.184824	-5.41056	1.63099	8.82456
GPX7	27.8207	0.00248048	0.0245906	4.65513	4.65513	5.9901	1.28677
ALOX12B	7.55674	0.00248121	0.0245906	54.1131	54.1131	1.86336	0.0344345
FITM1	6.20026	0.00248194	0.0245906	0.144785	-6.90679	0.250816	1.73233
F11-AS1	2.80308	0.00248985	0.024637	0.114776	-8.71264	0.0930083	0.810348
ZNF728	1.02843	0.00249715	0.0246844	0.118185	-8.46133	0.0349998	0.296145
AKR1C3	997.118	0.00250521	0.0247311	4.20866	4.20866	211.576	50.2716
TEK	107.623	0.00250688	0.024735	0.211472	-4.72877	5.91779	27.9839
GFOD2	41.1027	0.00251471	0.024785	0.302379	-3.30711	2.95249	9.76423
POLE2	32.5585	0.00251656	0.024785	3.71452	3.71452	6.77224	1.82318
DUSP23	37.3514	0.00252482	0.0248549	0.132793	-7.53049	1.40464	10.5776
BRINP1	1.7802	0.00253693	0.0249628	0.0469892	-21.2815	0.0262394	0.558414
RPL36A-HNRNPH2	16.9892	0.00254863	0.0250448	0.144107	-6.93928	0.684555	4.75032
TRIM11	71.5261	0.00254877	0.0250448	3.27243	3.27243	14.5474	4.44545
TVP23C-CDRT4	14.0183	0.00256243	0.0251676	5.40842	5.40842	3.07778	0.569072
ZFP1	70.1862	0.00257294	0.0252418	0.183142	-5.46025	3.44375	18.8037
EIF4E3	30.7818	0.00257646	0.0252592	0.203815	-4.90641	1.64439	8.06806
GRHL2	2.80618	0.00257857	0.0252683	0.0952443	-10.4993	0.0790519	0.829991
ZFYVE28	22.3454	0.00258457	0.0252942	0.129796	-7.70441	0.82415	6.3496
CEP152	106.917	0.00258939	0.0252996	3.45597	3.45597	21.9629	6.35506
AL034417.4	20.8361	0.00258963	0.0252996	0.0603529	-16.5692	0.387955	6.42811
PITPNM3	23.0223	0.00259421	0.0253202	0.0922429	-10.8409	0.630353	6.83362
SEPTIN4	102.348	0.00259714	0.0253348	0.29926	-3.34158	7.2977	24.3858
MRO	21.0455	0.0025996	0.0253422	0.0699039	-14.3054	0.448577	6.41705
OR51B4	0.659059	0.00260026	0.0253422	0.0884361	-11.3076	0.017379	0.196514
EPHX4	2.07115	0.00261044	0.0254102	11.4642	11.4642	0.485994	0.0423924
IGKV3D-20	1.07065	0.00261078	0.0254102	0.103651	-9.64778	0.0324998	0.313551
SRPX	69.4259	0.00261385	0.0254285	0.0957842	-10.4401	1.9656	20.5212
AC079061.1	2.20584	0.00262549	0.0255187	0.0287936	-34.73	0.0203886	0.708095
SDHDP6	2.19276	0.00262823	0.0255222	0.0824711	-12.1255	0.0543081	0.65851
HDAC11	28.3884	0.00263273	0.0255428	4.45016	4.45016	6.07351	1.36479
GSTA1	5852.24	0.0026354	0.02555	0.0639551	-15.636	114.957	1797.47
TP53INP1	176.271	0.00263908	0.0255698	0.258084	-3.87471	11.282	43.7144
AC013470.2	0.821464	0.00264149	0.0255731	9.80504	9.80504	0.190774	0.0194567
TPD52L1	34.8326	0.00264596	0.0255731	0.291534	-3.43013	2.43748	8.3609
NETO2	38.0233	0.00266454	0.0257342	7.55134	7.55134	8.647	1.14509
CH25H	3.16183	0.00266563	0.0257342	0.0548011	-18.2478	0.0538244	0.982177
GPR155	72.9685	0.0026701	0.0257546	0.248484	-4.0244	4.53976	18.2698
SKAP1	33.6944	0.0026721	0.0257546	0.149347	-6.6958	1.39884	9.36635
ARMC3	1.41587	0.00267253	0.0257546	10.56	10.56	0.330494	0.0312967
AL645941.2	3.36	0.00267695	0.0257856	0.051881	-19.2749	0.0543473	1.04754
B3GNTL1	36.1195	0.00268666	0.0258559	3.21232	3.21232	7.32066	2.27893
NDRG3	76.2166	0.00268887	0.0258656	3.27176	3.27176	15.5008	4.73777
PKD1L2	5.7335	0.00269041	0.0258689	0.07744	-12.9132	0.134149	1.7323
SCARNA7	0.824166	0.0026921	0.0258735	0.124915	-8.00544	0.0294174	0.235499
AC073896.1	52.7746	0.00269505	0.0258903	10.9139	10.9139	12.3453	1.13115
RNU1-2	840.891	0.00271058	0.0260162	0.188065	-5.31732	42.1458	224.103
RNU1-4	840.891	0.00271058	0.0260162	0.188065	-5.31732	42.1458	224.103
RTL5	68.9187	0.00271729	0.026039	0.199957	-5.00107	3.62668	18.1373
IL12RB2	17.5693	0.0027178	0.026039	0.168925	-5.9198	0.807434	4.77984
RNU1-27P	840.153	0.00271983	0.0260469	0.188286	-5.31107	42.1484	223.853
RPL7AP34	44.1727	0.00273442	0.0261633	0.131101	-7.62771	1.64314	12.5334
CCDC196	4.99947	0.00275159	0.0263159	0.0524937	-19.0499	0.0817578	1.55748
TTR	6504.63	0.0027561	0.0263244	0.199763	-5.00593	342.028	1712.17
HHIP	89.1125	0.00275734	0.0263244	0.0749603	-13.3404	2.02431	27.0051
TNFSF10	244.237	0.00275739	0.0263244	0.308089	-3.24582	17.7789	57.7071
MSX1	7.03983	0.00276351	0.0263535	18.9154	18.9154	1.69284	0.0894954
SUV39H2	44.1422	0.00276411	0.0263535	3.81902	3.81902	9.22408	2.4153
HSD17B3	33.9947	0.0027735	0.0264312	0.155908	-6.41403	1.46264	9.38139
GLIPR1L1	2.12375	0.00277596	0.026443	0.0784311	-12.75	0.0502662	0.640896
GRM7	1.12401	0.00277769	0.0264478	0.102625	-9.74423	0.0338226	0.329575
TRPC5	12.9873	0.002786	0.0264915	0.0665457	-15.0273	0.264605	3.9763
TOMM34	65.5174	0.00278665	0.0264915	3.27352	3.27352	13.3262	4.07089
IGKV1-8	1.6678	0.00278908	0.0264915	0.0690477	-14.4827	0.0351499	0.509067
CNTN4	25.1613	0.00279086	0.0264915	0.089884	-11.1254	0.673188	7.48952
MTR	1176.77	0.00279105	0.0264915	3.28616	3.28616	239.525	72.8891
SNRPA1	217.387	0.00279151	0.0264915	3.93393	3.93393	45.6447	11.6028
MPPED2	5.13389	0.00279593	0.0264915	0.106797	-9.36357	0.159981	1.49799
SLC51B	5.60844	0.00279642	0.0264915	20.6752	20.6752	1.35303	0.0654422
GREM2	8.64658	0.00279708	0.0264915	0.0956659	-10.4531	0.244536	2.55615
SLC27A2	953.339	0.00279874	0.0264943	0.193034	-5.18045	48.7857	252.732
Z99496.1	2.80763	0.00279984	0.0264943	0.107032	-9.34302	0.0876587	0.818997
RPEP3	1.38398	0.00280202	0.0264984	0.113345	-8.82259	0.0454242	0.400759
ERVW-1	53.6074	0.00280397	0.0264984	0.0917004	-10.9051	1.46009	15.9224
USP50	2.79367	0.00280849	0.0265164	0.12363	-8.08868	0.0988349	0.799444
PTPN20CP	0.673526	0.00280939	0.0265164	0.120085	-8.32741	0.0232393	0.193523
CLIC4P1	4.60198	0.00281081	0.0265164	0.119999	-8.33338	0.158688	1.32241
AC025569.1	11.2771	0.00281502	0.0265387	0.107969	-9.26194	0.354785	3.286
TNR	2.15603	0.00281565	0.0265387	0.0666827	-14.9964	0.0440104	0.659997
SOBP	113.899	0.00281775	0.0265469	4.00243	4.00243	23.9809	5.99159
IGHG3	39.1271	0.00281971	0.0265537	0.0700952	-14.2663	0.836068	11.9276
MAMDC2	15.7913	0.00282135	0.0265575	0.127025	-7.87245	0.571789	4.50138
MT-CO1	617.503	0.00282273	0.0265588	0.26011	-3.84453	39.7527	152.831
PROS2P	1.14922	0.00283088	0.0266029	0.096665	-10.345	0.0328021	0.339338
CNTNAP3	74.5278	0.00283113	0.0266029	0.27476	-3.63954	4.99562	18.1818
RPL4	8299.21	0.00284876	0.026709	3.32559	3.32559	1692.99	509.08
AC007849.2	0.740824	0.00284899	0.026709	0.109954	-9.09473	0.0236804	0.215367
PIPOX	644.324	0.0028561	0.0267557	0.164993	-6.06086	29.0464	176.046
SLC2A12	43.6411	0.00285788	0.0267607	0.257142	-3.8889	2.78559	10.8329
SLC25A52	1.89907	0.00285951	0.0267643	0.0540078	-18.5159	0.0318917	0.590501
DNAH7	9.06559	0.00286946	0.0268198	0.141188	-7.08277	0.359057	2.54312
IGLV3-1	3.16514	0.00287043	0.0268198	0.0681209	-14.6798	0.0658863	0.967197
AC006355.1	1.22964	0.00287337	0.0268356	0.0999615	-10.0038	0.0361536	0.361675
FIGNL2	17.7362	0.00287608	0.0268493	5.59436	5.59436	3.90987	0.698895
FCRL2	0.752957	0.00288615	0.0269082	0.0981534	-10.1881	0.0217842	0.22194
PLA2R1	39.6373	0.00289094	0.0269412	0.170857	-5.85283	1.83859	10.761
CYP2U1	30.976	0.00289811	0.0269884	0.275414	-3.6309	2.07995	7.55207
DHRS2	115.658	0.00289853	0.0269884	18.8089	18.8089	27.8057	1.47833
AL049830.3	4.63236	0.00290902	0.0270744	0.128111	-7.80571	0.168959	1.31884
H1F0	482.685	0.00291211	0.0270914	3.77693	3.77693	100.679	26.6563
TRIM22	172.747	0.00291397	0.027097	0.192938	-5.183	8.83659	45.8001
AC112777.1	12.6035	0.00292793	0.027215	7.05726	7.05726	2.84819	0.403583
TMEM220	154.917	0.00293664	0.0272709	0.277895	-3.59848	10.4706	37.6782
ST6GAL2	22.4062	0.00293975	0.0272709	0.0609129	-16.4169	0.420768	6.9077
FNDC4	90.918	0.00293993	0.0272709	0.246375	-4.05886	5.62035	22.8122
AQP4	1.77533	0.00294045	0.0272709	0.0869677	-11.4985	0.0461177	0.530286
ACOT12	254.619	0.00294288	0.0272709	0.115852	-8.63173	8.51706	73.517
JCHAIN	52.0783	0.00294409	0.0272709	0.0819296	-12.2056	1.28218	15.6498
ANKRD37	11.7248	0.00294576	0.0272746	0.166451	-6.00777	0.53238	3.19841
TBL2	97.7766	0.00295537	0.0273518	3.08126	3.08126	19.659	6.38019
RAB26	15.6848	0.0029577	0.0273616	0.266603	-3.7509	1.02833	3.85716
ANKRD42	28.0704	0.00297672	0.0275138	0.3285	-3.04414	2.13749	6.50681
ITGA9	335.496	0.00297926	0.0275255	0.219029	-4.56561	18.958	86.5548
CCDC137	33.698	0.00299037	0.0276066	3.0807	3.0807	6.77509	2.1992
GLIS3	105.847	0.00299222	0.0276096	0.148305	-6.74285	4.3687	29.4574
LTF	8.52719	0.00299436	0.0276175	0.180439	-5.54204	0.413417	2.29117
GSTA7P	1.45755	0.00299773	0.0276368	0.124271	-8.04691	0.051795	0.41679
KNDC1	16.7243	0.00300597	0.0277008	0.115564	-8.65319	0.558229	4.83046
FBLN5	69.1049	0.00301862	0.0278055	0.20849	-4.7964	3.75791	18.0244
ABCC1	238.477	0.00303363	0.0279078	0.312397	-3.20106	17.531	56.1178
RUNDC3B	32.2922	0.00304094	0.0279512	0.0931241	-10.7384	0.891678	9.57516
CD55	115.607	0.00304509	0.0279773	0.305845	-3.26963	8.37193	27.3731
GCK	2.13604	0.00305591	0.0280647	0.0526038	-19.01	0.0349998	0.665347
IGLV2-14	17.7271	0.00306105	0.0280968	0.0745531	-13.4133	0.400706	5.37477
TDRD15	49.1201	0.00306296	0.0280968	0.146285	-6.83599	2.00425	13.701
CEACAM16	6.26701	0.00306861	0.0281124	0.143447	-6.97122	0.251549	1.7536
STON1-GTF2A1L	25.1933	0.00306961	0.0281124	0.299234	-3.34187	1.79624	6.00279
U1	882.862	0.00308113	0.028188	0.198531	-5.037	46.1965	232.692
TESMIN	8.08229	0.00310544	0.0283741	5.69057	5.69057	1.78528	0.313726
ARMH1	10.4459	0.00311816	0.028454	0.172017	-5.81337	0.487211	2.83234
BCAS1	22.8358	0.00313517	0.0285645	15.4662	15.4662	5.4449	0.352051
P3H2	49.624	0.00313558	0.0285645	0.135679	-7.37034	1.9005	14.0073
OCIAD2	59.3377	0.00313919	0.0285747	0.090508	-11.0487	1.59741	17.6493
AL583844.1	0.976305	0.00313937	0.0285747	11.7946	11.7946	0.229484	0.0194567
FAM205A	6.57228	0.00315081	0.0286425	0.0684091	-14.6179	0.137341	2.00764
AMY1A	2.35141	0.00316182	0.0287062	0.109957	-9.09449	0.0751646	0.683583
IGKV2D-30	0.883352	0.00316424	0.028716	0.0812191	-12.3124	0.0215783	0.26568
AC104459.1	3.63164	0.00316838	0.0287414	0.0633628	-15.7821	0.0707283	1.11624
THAP12P7	12.6772	0.00317342	0.0287628	0.137168	-7.29032	0.490018	3.57238
TRIB1	613.431	0.00317594	0.0287736	0.0909388	-10.9964	16.5841	182.365
SNX29P2	32.1778	0.0031826	0.0288218	0.0886251	-11.2835	0.850129	9.59242
TNFSF4	28.2336	0.00318926	0.0288578	8.07471	8.07471	6.45852	0.799845
EBNA1BP2	306.549	0.00319398	0.0288883	0.277329	-3.60582	20.6884	74.5986
IGHV3-7	13.6104	0.00320732	0.0289628	0.0583006	-17.1525	0.245421	4.20958
[truncated: 531 more rows]

## Sheet: Table S2 209 UR
Upstream Regulator	Expr Fold Change	Expr Fold Change	Molecule Type	Predicted Activation State	Activation z-score	p-value of overlap	B-H corrected p-value	Target Molecules in Dataset	Mechanistic Network
CEBPB			transcription regulator	Activated	3.209	1.82e-43	7.76e-40	ADH1C,AGT,AKR1C3,ALDH1A1,APCS,APOC3,ARG1,ASF1B,ATAD2,AURKA,AURKB,BARD1,BHMT,BIRC5,BLNK,BRCA1,BRCA2,BUB1B,C3,CBX5,CCNA2,CCNB2,CCNE1,CD14,CD163,CD1D,CDC20,CDC25A,CDC25C,CDC45,CDC6,CDCA3,CDCA8,CDK1,CDK4,CDKN3,CDO1,CDT1,CENPE,CENPM,CFTR,CHEK1,CIT,CP,CPT1A,CRP,CSE1L,CTPS1,CXCL2,CYB5A,CYP11A1,CYP19A1,CYP1A1,CYP2A6 (includes others),CYP2E1,CYP3A4,DAPK1,DCN,DDX39A,DEPDC1,DGAT2,DHRS1,DIAPH3,DLGAP5,DNMT1,D…	917 (23)
E2F4			transcription regulator		-0.588	1.96e-33	4.17e-30	ANLN,ASF1B,AURKB,BARD1,BRCA1,CBX5,CCNA2,CCNB2,CCNE1,CDC25A,CDC25C,CDC6,CDCA3,CDCA4,CDK1,CENPA,CENPE,CHEK1,CKS1B,CKS2,DBF4,DIRAS3,E2F1,E2F8,ECT2,FANCD2,FDFT1,FEN1,FGF7,FOXM1,GINS1,GMNN,H2AC18/H2AC19,H2AC4,H2AC6,H2AX,H2AZ1,H2BC21,H3C2,HMMR,HP,KIF4A,MAD2L1,MCM10,MCM3,MCM4,MCM5,MCM6,MKI67,MSH2,MT1G,MTHFD1,MYBL2,MYCN,NDC80,NEK2,NPM1,OIP5,ORC1,PCLAF,PCNA,PGRMC1,PLK1,POLD1,PPARGC1A,PRC1,PRIM2,PTTG1,RABI…	572 (12)
CDKN1A			kinase	Inhibited	-4.558	3.55e-27	4.33e-24	ANLN,ASPM,ATAD2,AURKA,AURKB,BIRC5,BRCA1,BUB1,BUB1B,CCNA2,CCNB1,CCNE1,CDC20,CDC25A,CDC25C,CDC6,CDK1,CDK4,CDKN3,CENPF,CEP55,CHAF1B,CHEK1,CIT,CKS1B,CXCL2,DLGAP5,DSE,DTL,E2F1,E2F7,EXO1,F9,FANCG,FANCI,FOXM1,GADD45A,H2AX,H2AZ1,HJURP,HMGB2,IL1R1,KIF20A,KIF2C,KNSTRN,KNTC1,LAMC1,LBR,MAD2L1,MBNL2,MCM2,MCM3,MCM4,MCM5,MCM6,MCM7,MKI67,MSX1,MYBL2,NPM1,NUSAP1,ORC1,P4HA1,PBK,PCLAF,PCNA,PLK1,POLD1,PRC1,RACGAP1,RA…	565 (13)
PPARA	-4.356	-4.356	ligand-dependent nuclear receptor		-1.953	2.78e-26	2.96e-23	AADAC,ABCB4,ACAA1,ACAA2,ACADL,ACADS,ACAT1,ACOX1,ACSL1,AGXT,AHCY,ALDH2,ALDOB,APCS,APOA5,APOC3,ARG1,ASS1,AURKA,C1R,C1S,C3,C5,C6,C8A,C9,CAT,CCNA2,CCNB1,CCNE1,CDK1,CDK4,CES3,CFH,CFI,CHAF1B,CPT1A,CPT2,CTH,CTSL,CYB5B,CYP1A1,CYP2B6,CYP2C8,CYP2C9,CYP4A11,CYP51A1,CYP8B1,DIO1,DYNLL1,EHHADH,FDFT1,FDPS,FGA,FGB,FGG,FITM1,FTCD,GCK,GNMT,GPD1,GPT,GRIN2A,GSTZ1,H1-2,H2AX,H2AZ1,HGF,HMGCR,HMGCS2,HMGN1,HPD,HPX,IDI1,I…	723 (20)
HNF1A			transcription regulator	Inhibited	-5.726	2.11e-25	1.64e-22	AADAC,ABCC9,ADCY10,ADH1A,ADH1B,ADH1C,ADH4,AFP,AGT,AKR1C3,ALDOB,AMBP,ANGPTL3,APCS,APOC3,ARHGAP11A,BACH2,C1S,C4BPA,C5,C8A,C8B,C9,CBS/CBSL,CCL28,CCNE1,CD55,CDC45,CDO1,CFI,CLDN2,CLTRN,CLYBL,COX6A2,CRP,CYB5A,CYB5B,CYP1A2,CYP2C9,CYP2E1,CYP3A43,CYP4V2,DCT,DTL,ENPEP,ENTPD3-AS1,F11,F8,FBP1,FGA,FGB,G6PC2,GBE1,GC,GCK,GCKR,GOT1,GRHPR,GSTA1,H4C14,HABP2,HAL,HAO1,HAVCR1,HGD,HGFAC,HMGCR,HNF1B,HPX,HSD11B1,IAPP,IG…	712 (17)
CCND1			transcription regulator	Activated	4.254	6.02e-24	4.27e-21	AR,ARHGEF2,ASPM,ATAD2,AURKA,AZGP1,BIRC5,BRCA1,BRIP1,C7,CALU,CCNA2,CCNE1,CDC45,CDC6,CDCA2,CDCA7,CDCA8,CDK4,CENPF,CENPH,CENPK,CEP55,CIP2A,CLSPN,CPED1,CTNNA2,DEPDC1,DNMT1,DTL,E2F1,E2F7,E2F8,EEF1B2,EGFR,ERRFI1,ESCO2,FAM83D,FGF7,FOXM1,GAS2L3,GNMT,H2BC21,H4C8,HERC3,HJURP,HOMER2,HRNR,HSPB1,JPT1,KIF11,KIF20A,KIF20B,KIF2C,KIF4A,KNL1,MAP3K5,MARCKS,MCM10,MCM4,MCM7,MELK,MTFR2,MYLK,MYRIP,NCAPH,PBLD,PCLAF,PCNA…	501 (16)
ZBTB17			transcription regulator			1.03e-23	6.75e-21	ANLN,ASPM,AURKB,BUB1B,CCNA2,CCNB1,CCNB2,CD46,CDC20,CDCA8,CDK1,CENPF,CEP55,CKAP2,DCT,ECT2,FOXM1,HMMR,IQGAP3,KDM8,KIF11,KIF18B,KIF20A,KIF2C,KIF4A,MKI67,NCAPH,NDC80,NEK2,NOCT,NUF2,NUSAP1,PBK,PIMREG,PLK1,PRC1,PSRC1,RACGAP1,SGO1,SGO2,TOP2A,TPX2,UBE2C,VPS72	625 (13)
TBX2			transcription regulator	Activated	6.162	2.26e-23	1.3e-20	ANLN,ASF1B,ATF5,AURKA,AURKB,BUB1,CCNA2,CCNB1,CDC6,CDCA3,CDCA5,CDK1,CDT1,CHAF1B,CHEK1,CKAP2,CKS1B,DNMT1,E2F1,E2F7,E2F8,EZH2,FOXM1,HELLS,HEY1,LIG1,MAD2L1,MCM2,MCM4,MCM5,MCM6,MCM7,NCAPD2,NCAPG2,NFIL3,PKMYT1,PLK1,PRC1,PRIM2,RBL1,SGO1,SMC2	521 (14)
RABL6			other	Activated	6.164	3.81e-22	1.91e-19	ABAT,AURKB,BUB1,BUB1B,CCNA2,CCNB1,CDC25A,CDC25C,CENPF,CHEK1,CKS1B,DAPK1,EZH2,FEN1,H2AX,HMMR,KIF23,MAD2L1,MCM10,MCM2,MCM5,MCM7,MELK,NCAPG,NDC80,NEK2,PBK,PLK1,POLD1,POLE2,PRC1,PRIM1,RFC3,TOP2A,TPX2,TTK,UBE2C,VRK1	540 (9)
IL6			cytokine	Inhibited	-3.104	6.56e-22	3.11e-19	ABCB11,ABCC1,ABCC3,ABCG2,ACER2,ACKR2,ACOX1,ADAMTS13,ADGRL2,AFP,AGT,ALAS1,ANG,APCS,AQP4,ARG1,AXIN2,BAMBI,BCL3,BIRC5,BMP6,BUB1,BUB1B,C3,CCNA2,CCNB1,CCNB2,CCNE1,CCR6,CD14,CD163,CD46,CDC20,CDC25C,CDC45,CDC6,CDK1,CDKN3,CENPA,CENPE,CFH,CFP,CHEK1,CISH,CLDN2,CLU,COL2A1,CP,CRP,CXCL2,CYP19A1,CYP1A1,CYP1A2,CYP2B6,CYP2C8,CYP2C9,CYP2E1,CYP3A4,CYP3A5,DCN,DIO1,DLX5,DNMT1,E2F1,EGFR,ERN1,ERRFI1,ESR2,EXO1,EZH2,FGA…	1005 (19)
ERBB2			kinase	Activated	6.137	3.27e-21	1.47e-18	ABCG2,ACAA2,ACSL4,ALAS1,ANG,AR,ASPM,AURKA,AXIN2,BARD1,BCAM,BCKDHB,BCL3,BIRC5,BRIP1,BUB1,BUB1B,C4BPB,CCNA2,CCNB1,CCNB2,CCNE1,CD34,CDC20,CDC23,CDC25A,CDC25C,CDC37L1,CDC45,CDC6,CDC7,CDCA2,CDCA3,CDCA4,CDCA5,CDCA7,CDCA8,CDK1,CDKN3,CDT1,CENPA,CENPE,CENPF,CHEK1,CHST10,CKS1B,CKS2,CLEC3B,CLU,CNTN3,CPM,CPT2,CRYBG1,CSE1L,CYP2J2,CYP51A1,DPEP1,DPT,DSE,E2F1,E2F7,E2F8,EFNB3,EGFR,EHF,EHHADH,EIF6,EPCAM,EPHB2,ESPL…	861 (21)
TP53			transcription regulator	Inhibited	-4.934	3.66e-21	1.56e-18	ABAT,ABCB4,ABCC1,ABCG2,ACAA2,ACACB,ACADL,ACADS,ACAT1,ACER2,ACLY,ACSL1,ACSM5,ADAMTSL4,ADGRB3,ADRA1A,ADRB2,AFP,AHCY,AKAP12,ALDH18A1,ALDH1A1,ANKH,ANLN,APOL1,AR,ARAP2,ARG1,ARHGEF2,ASF1B,ASPM,ASS1,ATAD2,AURKA,AURKB,BCAP31,BCL3,BIRC5,BOP1,BRCA1,BRCA2,BUB1,BUB1B,C9,CALU,CAMK2B,CAT,CCNA2,CCNB1,CCNB2,CCNE1,CCNF,CD81,CDC20,CDC25A,CDC25C,CDC6,CDC7,CDK1,CDK4,CDKN3,CDT1,CENPA,CENPE,CENPF,CEP55,CGREF1,CHEK1,CK…	641 (17)
YY1			transcription regulator		-0.791	1.38e-19	5.35e-17	ARID3A,AURKA,AURKB,BIRC5,BLNK,BMP4,BMP6,BRCA1,BTF3,BUB1B,CCNA2,CCNB1,CCNB2,CD34,CDC25C,CDC6,CDCA3,CENPA,CENPE,CENPH,CFTR,CHRDL1,CLU,DBH,DMD,DNMT3A,EBF2,EEF1B2,EGFR,FDPS,FEN1,FOXM1,GADD45G,GBP1,GPC3,H2AX,H3C3,HAMP,HELLS,HEY1,HMGCR,ID2,IL1R1,INCENP,JCHAIN,KIF11,KIF20A,KIF23,KIF2C,LMNB1,LRP2,MAD2L1,MCM4,MCM5,MCM6,MCM7,MKI67,MYOM1,NCAPD2,NFKBIZ,NTF3,ORM1,PCNA,PDGFRA,PEG3,PEMT,PFN2,PLK1,PRC1,PSRC1,RAD…	684 (19)
EP400			other	Activated	4.593	3.91e-19	1.45e-16	AGPAT2,CCNA2,CCNF,CDC20,CDC25A,CDC6,CDCA3,CENPF,E2F1,E2F7,E2F8,FBXO5,FOXM1,H2AZ1,INCENP,MCM3,MCM4,MYBL2,NCAPG2,NEK2,PCNA,PLK1,PSRC1,RBL1,SGO1,SKA1,SUV39H2,UHRF1	135 (6)
NUPR1			transcription regulator	Inhibited	-7.559	1.03e-17	3.2e-15	ADRB2,AKAP12,ANK3,ARHGAP11A,ARHGEF26,ASIC1,ASPM,AURKA,BLM,BRCA1,BUB1,BUB1B,CCNA2,CCNB2,CCNF,CDC23,CDC25C,CDCA2,CDCA3,CDCA8,CDK4,CENPI,CENPL,CKAP2L,CYB5B,DAGLA,DHTKD1,DNMT3B,DSN1,DUSP5,E2F8,EME1,ESPL1,EXO1,FAM111B,FAM72C/FAM72D,FANCD2,FLVCR1,GABBR1,GADD45A,GCH1,GINS1,GNE,GPSM2,GTSE1,H1-5,H2AC12,H2AC13,H2AC14,H2AC16,H2AC17,H2AC4,H2BC14,H2BC3,H3C1,H3C13,H3C15,H3C2,H3C3,H3C7,H4C1,HJURP,IL13RA1,KIF11,…	567 (12)
RRP1B			transcription regulator			2.2e-17	6.26e-15	AURKA,BIRC5,BRCA1,BRCA2,CCNA2,CCNB2,CCNE1,CDC20,CDC25C,CDC6,CDK1,CHEK1,DBF4,ESPL1,EXO1,FANCB,FEN1,GADD45A,HDAC11,HPX,HSP90AB1,KIF11,MCM2,MCM3,MCM4,MCM5,MCM6,ORC1,PCNA,PLK1,POLD1,RABIF,RBL1,RPL13,RPL37A,RPL39,RPL6,RPS10,RPS14,RPS19,RPS3,RPS5,TOP2A,TUBG1
FOXM1	14.294	14.294	transcription regulator	Activated	4.826	1.57e-16	4.04e-14	AR,AURKA,AURKB,AXIN2,BIRC5,BRCA2,BRIP1,BUB1B,CAT,CCNA2,CCNB1,CCNB2,CCNE1,CCNF,CDC20,CDC25A,CDC25C,CDCA2,CDCA8,CDK1,CDKN3,CENPA,CENPE,CENPF,CKS1B,CKS2,CRP,ESR1,EZH2,FOXM1,GTSE1,H2BC8,IGF1,KIF20A,MCM8,MKI67,MYCN,NEK2,NUF2,PCNA,PLK1,PLK4,PRC1,PRR11,PTTG1,SFTPD,SOD2,STAT3,STMN1,TOP2A	706 (20)
E2F1	21.881	21.881	transcription regulator	Activated	4.581	1.86e-16	4.67e-14	ABCG2,ACADL,ALPL,AMY2B,AR,ATAD2,AURKA,AURKB,BIRC5,BMP4,BRCA1,CA2,CBX5,CCNA2,CCNB1,CCNB2,CCNE1,CCNF,CDC20,CDC25A,CDC45,CDC6,CDCA4,CDK1,CDK4,CHEK1,CLIC1,COL2A1,CSE1L,CYB5A,DBF4,DIRAS3,DLEU1,DNMT1,E2F1,E2F8,ECT2,EYA2,EZH2,FANCD2,FBXO5,FEN1,FGFR3,FOXM1,GINS1,GMNN,H2AC18/H2AC19,H2AC4,H2AC6,H2AC8,H2BC11,H4C8,HELLS,HMGA1,HMGB2,HMGN1,IGF2,INMT,JPT1,KIF23,MAD2L1,MAP3K14,MAP3K5,MCM10,MCM2,MCM3,MCM4,MCM5,MC…	601 (15)
MYOD1			transcription regulator		0.303	2.55e-16	6.2e-14	ACACB,AGT,ARID3A,ASS1,BRCA1,BUB1B,CBX5,CCNB2,CCNE1,CDC20,CDC6,CDCA3,CDK1,CDO1,CENPE,CENPF,CEP55,CXCL14,DAO,DEPDC1,DLGAP5,DMD,EGFR,ESR1,FAM83D,FNDC5,FOXM1,GADD45A,GADD45G,GINS2,GREM2,HDAC11,HJURP,ID2,IGF1,IGF2,KIF14,KIF18B,KIF2C,KIF4A,KNL1,LMNB2,MKI67,MUSK,NCAPG,NCAPH,NDC80,NUSAP1,PBK,PCLAF,PFKM,PLK1,POLQ,PPARGC1A,PRDM16,PRKAR2B,RACGAP1,RECK,RPL7A,RRM2,SEPTIN4,SHCBP1,SPC24,SRC,TNNC1,TOP2A,TPX2,TRI…	589 (17)
AREG			growth factor	Activated	3.382	1.11e-15	2.56e-13	ARHGAP11A,AURKB,BIRC5,BSG,C3,CCNA2,CCNB1,CCNB2,CCNF,CDC20,CDC45,CDCA8,CENPA,CENPF,DESI2,EGFR,FOXM1,GBP1,H2AC18/H2AC19,H2AC6,H2BC12,H2BC21,H2BC4,H2BC5,H2BC8,HJURP,IQGAP3,ITGB8,KIF14,KIF20A,MKI67,MYBL2,PLK1,PRC1,RRM2,SAE1,TOP2A	928 (23)
PTGER2			G-protein coupled receptor	Activated	4.743	2.07e-15	4.53e-13	ASPM,AURKA,BUB1B,CCNA2,CCNB2,CDKN3,CENPE,CENPF,CEP55,CFP,CKAP2L,CKS2,DEPDC1,ECM1,ECT2,H2AC4,H2AC7,H2AX,HAMP,HDC,KIF11,KIF15,KIF18B,KIF20A,KIF2C,KLRD1,MELK,MKI67,NEK2,NUF2,NUSAP1,PBK,PLK1,PRC1,RACGAP1,SPAG5,STIL,TPX2,TROAP,TTK	719 (11)
E2F3			transcription regulator	Activated	5.258	3.22e-15	6.69e-13	AKR1C3,BIRC5,CA12,CCNA2,CCNB1,CCNB2,CCNE1,CDC25A,CDC45,CDC6,CDCA3,CDCA4,CDK1,E2F1,ECHDC2,EZH2,FAM102A,FBLN5,FBXO5,H1-2,H2BC11,H2BC15,H2BC8,H4C2,HMGB2,IGF2,LBR,MAD2L1,MALAT1,MCM10,MCM2,MCM3,MCM4,MCM5,MCM6,MCM7,MT1G,MT1X,MYBL2,MYCN,NCAPG2,NEAT1,ORC1,PCLAF,PCNA,PLK1,PTTG1,RAD51,RBL1,RRM2,S100A8,TK1,TPX2,UBE2C	578 (13)
AR	-46.672	-46.672	ligand-dependent nuclear receptor		-0.714	1.23e-14	2.38e-12	ADGRA3,AKR1C3,ALDH1A1,AR,ARG1,ATAD2,ATP13A4,AVPR1A,AZGP1,BIRC5,BMP4,BUB1,BUB1B,C3,C4A/C4B,CACNA1A,CADM3,CALU,CCNA2,CCT3,CDC25C,CDCA5,CDO1,CDT1,CENPE,CHTF18,CIT,CKAP4,CLGN,CTSO,CYP11A1,DDT,DEPDC1,EDNRB,EGFR,EHD3,EPPK1,ERN1,ESPL1,ESR1,F9,FEN1,FGF7,GPD1,HGF,HMGCR,HSD17B3,IGF1,IGF2,IGFBP3,IL1R1,IMPDH2,ITGA2,ITGA6,KCNJ3,KIF15,KIF2C,KIF4A,KLKB1,KNTC1,KPNA2,MAD2L1,MCF2,MCM2,MCM4,MECOM,MSI1,MT1X,MYO1B,MY…	902 (19)
CSF2			cytokine	Activated	5.028	1.61e-14	3.05e-12	ANLN,ARG1,AURKA,BCL3,BIRC5,BSG,BUB1,BUB1B,C3,C4A/C4B,CCL23,CCNA2,CCNB1,CCNF,CD14,CD163,CD24,CDC20,CDCA2,CDCA3,CDCA5,CDCA8,CDK1,CENPE,CENPH,CFH,CHAF1A,CHAF1B,CHTF18,CISH,CKS1B,CXCL2,CYP4F2,DSCC1,E2F7,E2F8,EPCAM,EXO1,FANCA,FBXO5,FCGR2B,FIGNL1,FOXM1,GCH1,GCLM,HDC,HGF,HJURP,HMGCR,ID2,IDO2,IGF1,IL1R1,IL5RA,ITGAE,KIF11,KNTC1,MARCO,MCM3,MCM5,MCM6,MFSD2A,MKI67,MRC1,NCAM1,NCAPD2,NCAPH,NEK2,NUSAP1,OLR1,PLK…	908 (20)
RXRA			ligand-dependent nuclear receptor		-1.551	2.21e-14	4.1e-12	ABCB11,ABCB4,ABCC3,ABCG2,ACACB,ACOX1,ACSL1,ADH1A,ADH1B,ADH1C,AHCY,ALDH1A1,ANGPTL3,APOA5,APOC3,BAAT,BRCA1,C3,CAT,CCNA2,CCNB1,CDO1,COLEC12,CPT1A,CPT2,CRYAA/CRYAA2,CYP1A2,CYP26A1,CYP2B6,CYP2C9,CYP3A4,CYP3A5,CYP4A11,DLK1,ECM1,EHHADH,ENG,FGG,GCK,GPD1,GPT,HMGCS2,HNF1B,IGF1,INSIG1,KLF9,KNG1,LTF,MARCO,MMP11,MYCN,NME1,NR0B2,OLR1,PCK1,PCK2,PLA2G2A,PPARA,PTGDS,S100A8,SLC10A1,SLC16A2,SLC27A5,SLC2A2,SLC51A,SL…	860 (24)
NR1I2	-7.52	-7.52	ligand-dependent nuclear receptor		-0.878	5.72e-14	9.96e-12	ABCC3,ACOX1,ADH1C,AHCY,ALAS1,ALDH1A1,ANG,APOC4,APOF,BHMT,CAT,CES3,CPT1A,CTH,CYP1A1,CYP1A2,CYP2A6 (includes others),CYP2B6,CYP2C19,CYP2C8,CYP2C9,CYP39A1,CYP3A4,CYP3A5,CYP4A11,CYP4V2,E2F1,GOT1,GSTA1,GSTM5,HMGCS2,IGF1,INSIG1,MGST1,NR0B2,NR1I2,NR1I3,PAPSS2,PIPOX,PPARA,PTS,S100A8,SLC22A7,SLCO1A2,SLCO1B1,SLCO1B3,STAT3,SULT2A1,TF,UGT1A4	1061 (21)
YAP1			transcription regulator	Activated	3.449	7.73e-14	1.32e-11	ACAT1,ACLY,ACSL4,ACTG1,ANLN,AURKB,BIRC5,BMPR1B,CCNA2,CCNB1,CCNF,CDC20,CDC6,CDCA5,CDK1,CIT,CPT1A,CPT2,CYP11A1,DIAPH3,DTYMK,E2F1,EGFR,FOXM1,GADD45A,GINS1,H2AX,HMGCR,HMGCS2,ID2,IGF2,KIF23,LIFR,LMNB1,MCM3,MCM6,NEK2,PLK1,PPP1R3B,RAD51,RPL10A,RPL13,RPL17,RPL18,RPL28,RPL37A,RPL39,RPL4,RPL6,RPL7A,RPL8,RPLP0,RPS10,RPS12,RPS14,RPS18,RPS19,RPS2,RPS23,RPS27A,RPS3,RPS5,RPS7,RPSA,RRM2,SORBS1,TK1,TOP2A,TUBB,TYM…	688 (18)
TCF3	4.174	4.174	transcription regulator	Inhibited	-2.216	8.17e-14	1.37e-11	ACACB,ANLN,ASF1B,AURKA,AXIN2,AZGP1,BACH2,BIRC5,BLNK,BUB1,CA2,CCNA2,CCNB1,CCNB2,CCNE1,CD55,CDC20,CDC45,CDCA3,CDK1,CDKN3,CEP55,CGREF1,CHRNA5,CIP2A,CKAP4,CKS2,CTSV,CYP11A1,DGKE,E2F8,ECT2,EDEM1,EPCAM,EPRS1,ESCO2,FGFR3,GADD45A,GADD45B,GNE,GPLD1,H1-0,H2AX,HMGB2,HMMR,HSD11B1,HSD17B14,ID2,IGHM,IL18R1,KIF11,KIF2C,KIF4A,MAD2L1,MKI67,MYCN,NCAPG,NDC80,NDN,NEK2,NFIL3,NR0B2,NTRK2,NUF2,NUSAP1,PAFAH1B3,PLAC8,PLC…	565 (15)
CTNNB1			transcription regulator		0.235	2.36e-13	3.72e-11	ABCC1,ACAA1,ACADL,ACADS,ACAT1,ACLY,ADGRV1,AFP,ALDH1A1,AQP4,AR,AURKA,AXIN2,BAMBI,BCAP31,BCL2L10,BIRC5,BMP4,BTF3,C6,CCNA2,CCNE1,CD34,CDH16,CENPM,CLDN2,CLU,CNTFR,COL2A1,CPT1A,CPT2,CRYBG1,CTNNA2,CTSF,CXCL14,CXCL2,CYB5A,CYFIP2,CYP11A1,CYP19A1,CYP1A1,CYP1A2,CYP2A6 (includes others),CYP2E1,CYP51A1,CYP8B1,DBH,DCT,DGAT2,DIAPH3,DIO1,DKK1,DKK4,DLK1,DPEP1,ECM1,EGFR,EPCAM,EPHB2,ESR2,EYA2,FCRL5,FEN1,FGD4,FOXQ1…	868 (20)
MITF			transcription regulator	Activated	3.945	2.51e-13	3.89e-11	ACSL1,AURKB,BRCA1,C1orf74,CAPN3,CCNB1,CCNF,CDCA3,CDCA8,CDT1,CENPF,CENPH,CENPM,CEP55,CHAF1A,CHTF18,COL2A1,CRX,CRYBG1,DAPK1,DCT,DSN1,ECT2,EDNRB,EME1,ESPL1,FANCA,FANCG,FGD4,FRMD4B,GREB1,HPGD,KCNN2,KIF20A,KIF4A,KIFC1,LIG1,MCM2,MCM4,MCM5,MCM6,NCAPD2,NPM3,NUF2,ORC6,PIF1,PLK1,POLD1,POLE2,PPARGC1A,PPM1H,QDPR,RAB27A,RECQL4,SEMA6A,SORT1,SOX13,SOX6,SPAG5,SPC24,SPC25,ST3GAL6,TACC3,TPX2,UBE2C	426 (7)
NR1H3			ligand-dependent nuclear receptor		0.405	6.16e-13	9.37e-11	ACOX1,ADRB2,ANGPTL3,ANLN,APCS,APOC3,APOC4,AURKA,AURKB,BIRC5,BUB1B,CAT,CCNA2,CCNB1,CCNB2,CD55,CDCA3,CDK1,CENPA,CENPF,CH25H,CKS1B,CLSPN,CRP,CXCL2,E2F7,FBP1,FDFT1,FDPS,FOXM1,GCK,GPT,GSTM5,HELLS,HMGCR,HSD11B1,KIF20A,KIF23,KIF2C,KIF4A,KNL1,KNTC1,MELK,MKI67,NR0B2,NUSAP1,PFKFB1,PLK1,PPARGC1A,PRC1,PRDM16,RAD51,RPS14,SLC16A2,SLCO1B1,TOP2A,TRIB1,UBE2C,UHRF1,VIPR1	841 (19)
ATP7B			transporter		-1.091	7.79e-13	1.13e-10	AACS,ACLY,CDC20,CENPQ,CKS1B,CP,CYP51A1,FDFT1,FDPS,H1-2,HMGCR,IDI1,MAD2L1,PPARA,PTTG1,RAD51,SHCBP1,SMC2,SMC4,SQLE,THRSP,TRIP13
MED1			transcription regulator		0.486	1.13e-12	1.61e-10	ACAA1,ACLY,ACOX1,ANKRD37,AURKA,AURKB,BCL3,BIRC5,BOP1,CCNB1,CCNE1,CDC20,CDC6,CDK1,CDK4,CENPA,CHAF1A,CYP11A1,CYP1A1,CYP1A2,CYP2B6,CYP3A5,CYP4A11,DIO1,DTYMK,E2F1,EHHADH,FOXM1,GADD45A,GCK,GHR,GREB1,ID2,IGF1,IGFBP3,LBR,MAD2L1,MYCN,NR1I3,OLR1,PDK4,PLK1,SALL4,SCP2,SULT2A1,TNNC1,TRPV6	837 (20)
CDK4	4.042	4.042	kinase			1.68e-12	2.34e-10	AURKA,BRCA1,C7,CDC45,CDC6,CDCA2,CDCA7,CDCA8,CDK4,CENPF,CENPH,CENPK,CEP55,CIP2A,CPED1,CTNNA2,DTL,E2F7,FAM83D,FGF7,GAS2L3,H2BC21,H4C8,HJURP,KIF11,KIF20A,KIF20B,KIF2C,KIF4A,KNL1,MCM7,MELK,MTFR2,NCAPH,PBLD,PCLAF,RBMS3,SATB1,SPC25,STOM,TP53INP1,TPX2,TRIP13,ZNF462	591 (16)
SMARCB1			transcription regulator	Inhibited	-6.002	2.19e-12	2.97e-10	ACAT1,ACSL1,APOA5,APOC4,AURKA,C4A/C4B,CCNA2,CCNE1,CDC6,CDC7,CDK1,CDT1,CENPA,CENPE,CIDEB,CRP,CYP2C8,CYP2E1,CYP39A1,CYP4A11,CYP8B1,DACH1,DAPK1,E2F1,F11,FBP1,GADD45A,GMNN,HEY1,HP,IL15RA,KIF11,KIF23,MCM10,MCM2,MCM3,MCM4,MCM5,MYBL2,MYOM1,PCK1,PFKFB1,PLK4,PRIM1,RAD51AP1,RND3,SLC37A4,SMC4,TMOD1	684 (17)
HGF	-17.678	-17.678	growth factor	Activated	3.001	2.56e-12	3.41e-10	ABCB4,ABCG2,ADGRL2,AFP,AKAP12,ANK3,AURKA,AURKB,BIRC5,BUB1,BUB1B,CCL14,CCNF,CD46,CDC20,CDC25A,CDC25C,CDC45,CDC6,CDK1,CDK4,CDKN3,CENPF,CKS1B,CNTFR,COL2A1,CSE1L,CXCL2,CYP2B6,DBF4,DSG1,DTYMK,DYNLL1,EHF,EPCAM,ERRFI1,ESM1,FANCG,FEN1,FGF7,FOXM1,GMNN,GPSM2,GRB14,HELLS,HGF,HMMR,IGF1,IGFBP3,IGFBP4,IL15RA,IL5RA,INSIG1,ITGA2,ITGA6,ITGB8,KIF11,KIF15,KIF20B,KIF2C,LYVE1,MAD2L1,MCM2,MCM5,MELK,MKI67,NAMPT,NDC80,N…	838 (16)
PXR ligand-PXR-Retinoic acid-RXRα			complex	Inhibited	-4.595	5.43e-12	7.01e-10	ABCB11,ABCC3,ALAS1,ALDH1A1,CAT,CES3,CYP1A2,CYP2A6 (includes others),CYP2B6,CYP2C19,CYP2C8,CYP2C9,CYP3A4,CYP3A5,GSTA1,GSTA2,PAPSS2,SLCO1A2,SLCO1B1,SLCO1B3,SULT2A1,UGT1A9 (includes others)
ACOX1	-3.698	-3.698	enzyme		-1.914	9.09e-12	1.14e-09	ACAA1,ACADL,ACER2,ACOX1,ACSL1,APCS,BAAT,C9,CAT,CES3,CTBS,CTSV,CYP1A2,CYP26A1,CYP2C8,CYP4A11,DIO1,EGFR,EHHADH,GADD45A,GNMT,GOT1,H2AX,HAL,HPD,HSD11B1,IGF1,LHPP,MBL2,MGLL,OTC,PDK4,PIPOX,PXMP2,QPCT,RBM3,RGN,SLC22A25,SLC27A2,SLC37A4,SLC4A4,SLCO2B1,UGT8	469 (7)
NR1H4			ligand-dependent nuclear receptor		-0.469	2.56e-11	3.03e-09	ABCA8,ABCA9,ABCB11,ABCB4,ABCC3,ADH1A,ADH1B,ADRB2,AMBP,APOA5,APOC3,BAAT,C3,CCL14,CCNE1,CPT2,CRYAA/CRYAA2,CYP19A1,CYP2B6,CYP2C8,CYP3A4,CYP3A5,CYP8B1,FGB,FOXM1,GCLM,GPT,GSTM5,KNG1,NAGS,NDRG2,NR0B2,NR1I2,NR1I3,PCK1,PGM1,PON1,PPARA,PPARGC1A,RARRES2,SLC10A1,SLC27A5,SLC51A,SLC51B,SLCO1B1,SLCO1B3,SULT2A1,TK1,UGT2B4	566 (16)
RB1			transcription regulator	Inhibited	-4.916	4.65e-11	5.36e-09	ALPL,ASF1B,ATAD2,AURKB,BARD1,BIRC5,BLM,BRCA1,CBX5,CCNA2,CCNB1,CCNE1,CDC25A,CDC25C,CDC6,CDCA4,CDCA5,CDK1,CDT1,CENPK,CHAF1A,CXCL2,DLK1,DNMT1,DYNLRB1,E2F1,E2F7,EHD3,EZH2,FANCA,FBXO5,FEN1,FXYD1,GMNN,GPR17,GPR19,GPR83,H1-0,H1-5,H2AC8,H2AX,H2BC11,H2BC21,H4-16,HMGB2,HUNK,IGF1,INMT,LAMC1,LGR5,LIG1,LRAT,MCM10,MCM2,MCM3,MCM4,MCM5,MCM6,MCM7,MCM8,MELK,MRPL9,MRPS23,MSX1,MT1G,MYBL2,NME1,ORC1,PARP1,PCLAF,PCNA,P…	570 (15)
E2F2			transcription regulator	Activated	2.887	4.63e-11	5.36e-09	AMY2B,BIRC5,CCNA2,CCNB1,CCNB2,CCNE1,CDC25A,CDC45,CDC6,CDCA4,CDK1,E2F1,EZH2,MCM10,MCM2,MCM3,MCM4,MCM5,MCM6,MCM7,MT1G,MYBL2,MYCN,ORC1,PCNA,RAD51,RBL1,RRM2	610 (14)
TNF			cytokine	Inhibited	-3.201	5.37e-11	6.1e-09	ABCB11,ABCC1,ABCC3,ABCG2,ABTB2,ACADS,ACKR2,ACOX1,ACSL1,ADCY5,ADRB2,AGT,AKAP12,ALDH2,ANK3,ANKRD55,APCS,APOC4,APOL1,AR,ARG1,ASS1,AVPR1A,AXIN2,BAMBI,BBOX1,BCKDHB,BCL3,BIRC5,BMP4,BMP6,BMPER,BUB1B,C1QTNF1,C1QTNF9,C3,C4A/C4B,C5,CA12,CA2,CAT,CCL19,CCL28,CCNE1,CCR6,CD14,CD163,CD55,CDC25C,CDH13,CDK4,CDO1,CFTR,CH25H,CHST4,CISH,CLU,CMBL,COL2A1,COL4A3,CP,CPT1A,CPT2,CRP,CTSF,CXCL2,CXCR1,CYP11A1,CYP19A1,CYP1A1…	1022 (18)
CDKN2A			transcription regulator	Inhibited	-6.575	6.93e-11	7.77e-09	ASF1B,ATAD2,AURKB,BARD1,BIRC5,BLM,BUB1B,C3,CCL19,CCNA2,CCNB1,CCNE1,CCR6,CDC25A,CDC25C,CDCA4,CDCA5,CDK1,CENPK,CHAF1A,CRP,CXCL14,DYNLRB1,E2F1,EHD3,EZH2,FANCA,FBXO5,FEN1,GADD45G,GTSE1,H2AX,HMGB2,HUNK,IL5RA,KIFC1,LIN9,MAD2L1,MCM4,MCM5,MCM7,MCM8,MELK,MKI67,MRC1,MYBL2,MYCN,NPM1,PCNA,PDGFRB,PEG3,PLK1,RAB27A,RAD51AP1,RBL1,RECQL4,RFC3,RFC4,RRM2,SAE1,TCF19,TK1,TLR4,TNFRSF1A,TP53INP1,VRK1	568 (15)
CASR	-11.725	-11.725	G-protein coupled receptor	Activated	2.4	8.12e-11	8.77e-09	ANLN,BIRC5,BUB1B,CASR,CCNB1,CDC20,CDC45,CDT1,CENPA,CENPH,CHAF1A,CHAF1B,CISH,CYP2B6,DSG1,EGFR,EZH2,FEN1,FLG,GABBR1,GADD45A,GADD45G,H2AZ1,IGFBP3,INCENP,KIF11,MAD2L1,NCAPD2,NUSAP1,PON1,PRC1,PTTG1,RAD51AP1,S100A8,SPAG5,SRC,TK1,TMEM100,TPX2,TYMS	556 (7)
ESR2	-6.894	-6.894	ligand-dependent nuclear receptor	Activated	4.726	1.52e-10	1.6e-08	AGT,AKAP12,AR,ATAD2,ATF5,AURKA,BAMBI,BIRC5,BMP4,BRCA1,BRCA2,C3,CA12,CA2,CADM3,CALU,CBS/CBSL,CCNA2,CCNE1,CCT3,CCT7,CD34,CDC25A,CDH13,CDK4,CHEK1,CKS1B,CLEC1B,CLU,CPM,CTPS1,CXCL2,CYP11A1,CYP19A1,CYP2A6 (includes others),CYP2B7P,DKK1,DMTN,DNAH11,DNMT1,EGFR,EHMT2,ERN1,ESR1,ESR2,EZH2,FAM110C,FBLN1,FBLN5,FDPS,FOXM1,FOXQ1,GADD45B,GPSM2,GREB1,H2AX,HAND2,HELLS,HMGA1,HMGA2,HMMR,HPGD,HSD17B3,IGF1,IGFBP3,IGFB…	870 (17)
POR			enzyme		-1.671	1.65e-10	1.72e-08	ABCC3,ACADL,ACLY,ACSL1,ACTG1,ADH4,ALDH1A1,ATF5,CHRNA5,CPT1A,CPT2,CYB5B,CYP1A1,CYP1A2,CYP26A1,CYP2A6 (includes others),CYP2B6,CYP2C18,CYP2C8,CYP39A1,CYP4A11,CYP51A1,CYP8B1,EHHADH,FDFT1,FDPS,GADD45B,GCK,GREB1,GSTM5,HMGCR,IDI1,IHH,INSIG1,MVD,NOCT,NR0B2,NSDHL,PDK4,PNPLA7,SDS,SERPINA3,SLC23A2,SQLE,TMEM176A,UBD,VNN1
RBL2			other	Inhibited	-4.067	1.84e-10	1.89e-08	AURKA,AURKB,BRCA1,BUB1,BUB1B,CCNA2,CCNB1,CCNB2,CCNE1,CCNF,CDC25A,CDC25C,CDC6,CDK1,DNMT1,E2F1,KIFC1,KPNA2,MAP3K14,MT1G,MYBL2,MYCN,NEK2,PCNA,PFAS,PLK1,POLD1,PRIM2,RBL1,RRM2,STMN1,TYMS,UCK2	427 (13)
IL1B			cytokine	Inhibited	-2.886	1.94e-10	1.96e-08	ABCB11,ABCC3,ABCG2,ACKR2,ADRB2,ALPL,ANKH,APCS,APOL6,AQP4,ARG1,ASS1,ATF5,AVPR1A,BAMBI,BARD1,BCL3,BMP4,C1R,C3,CASR,CAT,CCL28,CCR6,CD14,CD55,CFTR,CISH,COL2A1,CP,CRP,CTSF,CXCL2,CXCR1,CYP11A1,CYP19A1,CYP1A1,CYP1A2,CYP2B6,CYP2C19,CYP2C9,CYP2E1,CYP3A4,CYP3A5,CYP8B1,DACH1,DCN,DIO1,DNMT1,DNMT3A,DUSP5,E2F1,EHF,ENG,ERRFI1,ESR1,FCGR2B,FGB,FGF7,FGFR3,FGG,GADD45A,GADD45B,GBP1,GBP3,GCH1,GCK,GGT1,GHR,GSTA1,GSTA2…	1027 (17)
KDM3B			enzyme		-1.964	2.7e-10	2.71e-08	AXIN2,C1R,CDC20,CIT,CKAP2,CMBL,COLEC12,DAPK1,DDX53,DEPDC1,DIO1,DLGAP5,FRMD4B,GTSE1,HJURP,IGF1,KALRN,KIF18B,KNL1,MYLK,NCAPG,PRUNE2,RACGAP1,SORL1,SPAG5,STMN1,ZIK1
VDR			transcription regulator	Activated	2.069	2.98e-10	2.95e-08	ABCB11,ABCC3,ACOX1,AGT,ANLN,BRCA1,BUB1B,CASR,CCNB1,CD14,CDC20,CDC45,CDT1,CENPA,CENPH,CHAF1A,CHAF1B,CISH,CPT2,CYP19A1,CYP2B6,CYP2C9,CYP3A4,DSG1,EGFR,EZH2,FEN1,FGG,GADD45A,GADD45G,GPD1,H2AZ1,IGFBP3,INCENP,KIF11,MAD2L1,NCAPD2,NR0B2,NUSAP1,PLCG1,PRC1,RAD51AP1,S100A8,SERPINC1,SLC51A,SLC51B,SLCO1B3,SPAG5,SRC,STAT4,SULT2A1,TCF3,TK1,TMEM100,TPX2,TRPV6,TSLP	826 (21)
LIN9	7.975	7.975	other	Activated	3.689	3.36e-10	3.26e-08	AURKA,BIRC5,BUB1,BUB1B,CCNA2,CCNB1,CDC6,CDK1,CENPE,CEP55,DLGAP5,MYBL2,PLK1,UBE2C
BNIP3L			other	Inhibited	-4.085	4.01e-10	3.84e-08	AURKA,BLNK,CCNA2,CDKN3,CENPE,CENPF,CHEK1,CKAP2,E2F1,FANCD2,GADD45A,GPSM2,HASPIN,KIF11,MYBL2,NUF2,PDGFRB,PRIM1,RAD54L,RBL1,RRM2,SGO1,STAT3,TOP2A
DAP3			other	Inhibited	-3.317	4.12e-10	3.9e-08	MT-ATP6,MT-ATP8,MT-CO1,MT-CO3,MT-CYB,MT-ND1,MT-ND3,MT-ND4,MT-ND4L,MT-ND5,MT-ND6
ESR1	-33.191	-33.191	ligand-dependent nuclear receptor	Activated	3.809	5.55e-10	5.2e-08	AASS,ABCB11,ABCC3,ABCG2,ABHD2,ACLY,ACOX1,ACSL1,ADAMTS13,ADH1C,AGT,ANK3,ANLN,AR,ARFGAP1,ARHGEF11,ARHGEF2,ASPM,ASS1,ATF5,AURKA,AXIN2,BIRC5,BMP4,BRCA1,BRCA2,BUB1,BUB1B,C3,C5,CA12,CA2,CAMK2B,CCNA2,CCNB1,CCNE1,CD55,CDCA8,CDK1,CDK4,CDKN3,CEACAM6,CENPA,CENPE,CENPF,CENPK,CENPL,CENPM,CENPQ,CENPU,CHEK1,CHRM2,CISH,CIT,CLDN2,CLEC1B,CLN3,CLSPN,COG2,CP,CPM,CPNE1,CTH,CYFIP2,CYP11A1,CYP19A1,CYP1A1,CYP2E1,CYP4A11…	974 (22)
DBP			transcription regulator	Inhibited	-2.201	9.03e-10	8.28e-08	ADH1A,ADH1B,ADH1C,AGT,AQP4,CYP26A1,CYP3A5,F8,F9,NQO1,PER1,PPARA,SCNN1A
PPARGC1A	-45.383	-45.383	transcription regulator	Inhibited	-3.048	9.69e-10	8.79e-08	ABCB11,ACACB,ACADL,ACAT1,ACOX1,AGT,ALAS1,ANG,APOC3,BMP4,BMPER,C3,CAT,CIDEB,COL2A1,CPT1A,CXCL14,CYP11A1,CYP1A1,CYP1A2,CYP2A6 (includes others),CYP2B6,CYP2C9,CYP2D6,CYP3A4,CYP3A5,CYP8B1,DCN,DIO1,DPT,EBF2,EGFR,FAM20A,FBLN1,FDPS,FNDC5,GFRA1,HAMP,HMGCL,HMGCS2,IGFBP3,IL4R,INSIG1,ISM1,LIFR,MCM3,MCM4,MCM5,MCM6,MSI1,MT-CO1,MT-ND1,NR1I3,NSDHL,OLR1,OXCT1,PCK1,PCK2,PDK4,PHYH,PLA2R1,PLIN5,PPARA,PPARGC1A,PVALB…	804 (18)
FOXO3			transcription regulator	Inhibited	-2.897	1.89e-09	1.68e-07	ACLY,AQP4,AR,AURKA,BIRC5,BUB1B,CAT,CCNB1,CCNB2,CDC20,CDC45,CDC6,CDCA8,CDK4,CDKN3,CDT1,CEP55,CH25H,CPT1A,CTSV,DLGAP5,EDNRB,ENPEP,ESR1,EXO1,FBXO5,FOXM1,GABARAPL1,GADD45A,GADD45B,GMNN,GRB14,GSTM5,HMGCR,HMGCS2,IGF1,IL1R1,IMPDH2,KIF15,KIF2C,LRAT,MAP1LC3A,MCM2,MCM4,MCM7,MKI67,NAMPT,NCAPD2,NCAPG2,NPNT,NTN4,PBK,PCNA,PLK1,PPARGC1A,PTPRB,PTTG1,SATB1,SESN3,SKA1,SLC1A4,SOD2,SPAG5,TNFRSF1A,TNFSF10,TP53INP1,TP…	795 (23)
STAT5B			transcription regulator		-0.792	1.99e-09	1.73e-07	A1BG,ADGRV1,AGPAT2,AKR1C3,ANKS1B,AR,C8B,C9,CA2,CCDC141,CCNE1,CDO1,CHEK1,CISH,COX6A2,CYP2A6 (includes others),CYP2B6,CYP2C8,CYP2C9,CYP39A1,CYP3A5,CYP4A11,CYP4A22,DAPK1,DGAT2,DKK4,EGFR,ESR1,ESR2,FBLN1,GADD45A,GADD45B,GCK,GPD1,GPX7,HAMP,HAO2,IGF1,IGFALS,IRF1,NNMT,NQO1,NUDT7,PDK4,RABIF,SCARA5,SLC39A10,SLC47A1,SLC51B,SOCS2,SULT2A1,SYBU,TF,THRSP,TMEM98,TNFRSF1A,TNFRSF4,TNFSF4,TNNC1,TRIM24,VNN1	1004 (22)
AGT	3.089	3.089	growth factor		1.65	2.55e-09	2.2e-07	ADH1C,AGT,AMBP,AMY2A,AMY2B,ANK3,ANO1,APCS,ARG1,ARHGEF11,ARID3A,ASPM,BMP6,BRCA1,BUB1,C1QTNF1,C3,C4A/C4B,CAT,CBS/CBSL,CCBE1,CCNB1,CCNB2,CCNE1,CCNF,CD14,CDC25A,CDH13,CDK1,CDK4,CENPE,CFI,CGREF1,CIT,CLEC4M,CLGN,COLEC10,CP,CR1,CRP,CXCL2,CYP19A1,CYP2C9,CYP2E1,CYP2J2,CYP4A11,DRD1,E2F1,ECM1,EDARADD,EDNRB,EGFR,EHF,ENG,ENPEP,ERRFI1,ESM1,ESR1,FBLN5,FCGR2B,FDFT1,FGA,FGF7,FOXM1,GABBR1,GABRB3,GC,GCH1,GFOD1,GSTM…	1023 (18)
TRPS1			transcription regulator	Inhibited	-3.714	2.65e-09	2.26e-07	ACSL1,ALPL,AURKB,BUB1,CCNA2,CCNB2,CDC20,CDC25C,CDK1,CENPF,DKK1,FOXM1,GALNT3,GREB1,KIF11,PTTG1,SEMA6A,SERPING1,SPC25,TOP2A,TPX2	832 (12)
E2F8	18.846	18.846	transcription regulator	Inhibited	-2.213	3.65e-09	3.02e-07	CCNA2,CCNB1,CDC6,CDK1,CHEK1,E2F1,ECT2,KIF23,MCM2,RACGAP1
FOXA2			transcription regulator		-0.259	3.64e-09	3.02e-07	ABCB4,ADH1C,AFP,ALAS1,ALDOB,AMY2B,APOC3,C3,C5,CD55,CHRD,CPM,CPT1A,CYP26A1,CYP2A6 (includes others),CYP2C9,DCT,DLK1,DYNLRB2,EPCAM,FGB,FOXJ1,G6PC2,GCK,GRIN3A,HHIP,HMGCS2,HNF1B,HPGD,IAPP,IGF1,IL13RA2,IL33,MUC4,MUC5B,MUC6,NR1I2,PCK1,PDGFRB,PMCH,PON1,PPARA,PTGDS,SFTPD,SLC10A1,SLC2A2,SLCO1B3,TAT,TDO2,TF,TH,THBS3,TTR,UGT2B17	803 (17)
MLXIPL			transcription regulator	Activated	2.831	3.69e-09	3.02e-07	ACACB,ACLY,CPT1A,GCK,GPAT3,GPD1,HMGCR,HMGCS2,KHK,MRC1,PCK1,PPARA,PPARGC1A,RPL10A,RPL13,RPL17,RPL18,RPL28,RPL37A,RPL39,RPL4,RPL6,RPL7A,RPL8,RPLP0,RPS10,RPS12,RPS14,RPS18,RPS19,RPS2,RPS23,RPS27A,RPS3,RPS5,RPS7,RPSA,SLC2A2,THRSP	571 (9)
HNF4A			transcription regulator	Inhibited	-4.916	4.06e-09	3.27e-07	A1BG,AASS,ABCA6,ABCB11,ABCC3,ACAA2,ACAT1,ACLY,ACMSD,ACOX1,ACOX2,ACSL1,ADCY10,ADH1B,ADRB2,AFP,AGT,AGXT2,AKR1C3,ALDH1A1,ALDH1L1,ALDH2,ALDH8A1,ALDOB,AMBP,ANG,APCS,APOC1,APOC3,ARFGAP1,ARG1,ARHGAP11A,AXIN2,BAAT,BARD1,BHMT,BMP5,BRIP1,C11orf1,C1S,C3,C4A/C4B,C6,CAT,CBS/CBSL,CBX5,CCL14,CCNA2,CCNB1,CCNE1,CD1D,CD46,CD55,CDC23,CDC25A,CDC45,CDC6,CDCA5,CDK1,CENPU,CKS2,CLDN2,CLTA,CLYBL,CP,CPED1,CPT1A,CPT2,CRP,C…	767 (20)
FOXO1			transcription regulator		1.296	5.89e-09	4.57e-07	ACLY,AFF3,AGT,AGXT,ALAS1,ALDOB,ANLN,APOA5,APOC3,AR,ASPM,BACH2,BIRC5,BLNK,BRIP1,CA2,CAMK4,CAT,CCNA2,CCNB1,CCNB2,CCNF,CDK1,CENPF,CH25H,COL2A1,CPT1A,CPT2,CTSV,DAPK1,DEPDC1,DLGAP5,DRC7,EDNRB,ENPEP,FDPS,FOXM1,FOXP4,GABARAPL1,GADD45A,GADD45B,GCK,GPD1,GPR119,GPR17,GRHPR,HAL,HMGCR,HPD,HSP90AB1,IGF1,IL1R1,KIF11,KIF18A,LPIN2,LRAT,MCM5,MVD,MYCN,NAMPT,NCAPG,NDN,NEK2,NUSAP1,PBK,PCK1,PCK2,PDK4,PPARGC1A,PRC1,PR…	889 (21)
IL10RA			transmembrane receptor	Inhibited	-3.673	1.03e-08	7.64e-07	AADAC,ABAT,ACSL1,ACSM3,ADGRL2,ADH1C,ALDH2,ALDOB,ANKH,ANO1,ASS1,BMP4,C3,CA2,CACHD1,CBS/CBSL,CD1D,CD34,CFTR,CLEC4M,CTH,CYFIP2,CYP2C18,DCN,DPEP1,DPT,ECM1,EDNRB,EHF,FAM83B,GHR,GNE,GSTM5,HAO2,HGF,HGFAC,HMCN1,HPGD,IKBKE,IL15RA,IRF1,LRG1,MECOM,MEP1A,NAMPT,NDRG2,OLR1,P3H2,PCK1,PDE2A,PDGFRA,PLAAT3,PPARGC1A,REG3A,REPS2,SLC7A11,SLCO2B1,SORBS2,ST3GAL6,STAT3,SULT1C2,THBS4,TTR	670 (12)
SCAP			other		0.872	1.27e-08	9.31e-07	AACS,ACAA2,ACACB,ACLY,ACSL1,ACSL4,ATF5,C5,CYB5A,CYP2B6,CYP4F2,CYP51A1,DLK1,EHHADH,FDFT1,FDPS,HMGCR,HMGCS2,IDI1,IGHM,INSIG1,MVD,NSDHL,OLR1,PON1,SQLE,THRSP	483 (13)
RARA			ligand-dependent nuclear receptor	Activated	2.361	1.32e-08	9.65e-07	AASS,ABHD2,ACACB,ADH1C,ALDH1A1,APOC3,AR,ASPM,ATF5,BIRC5,C5,CA12,CCNA2,CD14,CD24,CDK1,CDKN3,CEACAM6,CENPA,CENPF,CENPM,CENPU,CP,CTNNA3,CYP19A1,CYP26A1,E2F1,E2F7,E2F8,EPHX4,FGFR4,GCK,GDF2,GHR,GPR158,GREB1,HELLS,HNF1B,HOXA3,IL12RB2,IL1R1,IL5RA,IRF1,KIF23,KNL1,LIFR,LTF,MAD2L1,MMP11,MND1,MYCN,NCAPG,NCAPH,NSD2,PBK,PCK1,PHF19,PIMREG,PLK4,PTTG1,SALL4,SLC10A1,SLC16A2,SLC2A2,SLC7A11,SMC4,STRA6,TH,UBE2T,ZNF7…	858 (22)
HNF1A-AS1			other		1.155	1.6e-08	1.16e-06	BIRC5,CEP55,H2AC6,H2BC12,H2BC21,H2BC5,HJURP,HMGB2,KIF2C,NCAPG,NEK2,UBE2C
CEBPA			transcription regulator	Inhibited	-4.961	1.91e-08	1.37e-06	ACLY,ACSL1,ADH1A,ADH1B,ADH1C,AGPAT2,AGT,AKAP12,AKR1C3,APOC3,APOC4,ARG1,ASS1,BHMT,C3,CA2,CCNA2,CCNB2,CD14,CDK4,CKAP4,CPT1A,CYP11A1,CYP19A1,CYP2A6 (includes others),CYP2B6,CYP2C9,CYP3A4,CYP3A5,DGAT2,E2F1,EVPL,F8,F9,FOXM1,GADD45A,GBP1,GCH1,HAMP,HGF,HMGA1,HMGCR,HNF1B,HP,HPGD,HPR,HSD11B1,ID2,IGF1,IGFBP3,IGFBP4,LTF,MMRN1,MT-CO1,MT2A,MYBL2,MYCN,NFIL3,NR1I2,OLR1,OTC,PCK1,PCNA,PFN2,PPARA,PPARGC1A,PPL,PTGF…	1037 (26)
NR1I3	-6.814	-6.814	ligand-dependent nuclear receptor	Inhibited	-4.582	2.09e-08	1.47e-06	ABCC3,ACOX1,ALAS1,ALDH1A1,APCS,CYP1A2,CYP2A6 (includes others),CYP2B6,CYP2C19,CYP2C8,CYP2C9,CYP39A1,CYP3A4,CYP3A5,CYP8B1,DIO1,GADD45B,GSTM5,IL1R1,INSIG1,LEAP2,LRG1,NR1I2,PAPSS2,PCK1,SLCO1B3,STEAP4,SULT2A1,THRSP,TNFRSF1A,UGT2B17	740 (15)
OSM			cytokine	Inhibited	-4.134	2.29e-08	1.6e-06	AADAC,ABCC1,ABCC3,ACAA1,ACKR2,AFP,AKR1C3,ARG1,ARHGEF2,BAMBI,BBOX1,BCL3,BMP10,C1R,C1S,C4BPA,CAT,CD24,CDA,CH25H,CISH,COL2A1,CPM,CRP,CTSL,CTSV,CXCL2,CYP19A1,CYP3A5,CYP4F3,DAPK1,DNAH17,ECM1,EPCAM,EPHB2,EVPL,FETUB,FGA,FGB,FLG,GADD45G,GBP1,GRHPR,GRIN2A,HAMP,HGF,HP,HSD11B1,ID2,IGFBP3,IL13RA1,IL15RA,IL33,IL4R,IL7,IRF1,LIFR,LRG1,MAGED2,MARCKS,MCM7,MGLL,MRC1,MT1X,MT2A,MUSK,NAMPT,NMB,NR1I3,PCNA,PIGR,PSG1,RA…	885 (18)
RBL1	4.613	4.613	transcription regulator	Inhibited	-3.678	2.66e-08	1.84e-06	AURKB,CCNA2,CCNE1,CDC25A,CDC6,CDK1,E2F1,H2AC8,MCM10,MCM2,MCM3,MCM5,MCM6,MCM7,MT1G,MYBL2,MYCN,NEK2,ORC1,PCNA,PLK1,PPARGC1A,RBL1,RRM2,TYMS	476 (16)
LARP1			translation regulator	Inhibited	-5.099	3.24e-08	2.18e-06	EEF1B2,HNRNPA1,RACK1,RPL10A,RPL13,RPL17,RPL18,RPL23A,RPL28,RPL36A,RPL37A,RPL39,RPL4,RPL6,RPL7A,RPL8,RPS12,RPS14,RPS18,RPS19,RPS2,RPS23,RPS27A,RPS3,RPS5,RPS7
Gcg			other	Inhibited	-3.273	3.99e-08	2.65e-06	ADGRV1,AGXT,ARG1,ASS1,CTH,CYP2C8,ETNPPL,FBP1,GLS2,GNMT,HAL,HSD17B6,LHPP,MAT1A,MFSD2A,NNMT,SDS,SDSL,SLC25A15,SLC3A1,SLC7A2
CDK2			kinase		0.5	4.09e-08	2.7e-06	BARD1,BRCA1,CCNE1,CD34,CDC25A,CDC6,CDK4,CHEK1,CYP3A4,E2F1,GCK,H2AX,MT2A,MYBL2,PCNA,PGR,RAB27A,RBL1	426 (12)
E2F7	20.993	20.993	transcription regulator			4.53e-08	2.93e-06	CCNA2,CCNB1,CDC6,CDK1,CHEK1,E2F1,E2F8,ECT2,KIF23,MCM2,RACGAP1
AHR			ligand-dependent nuclear receptor		-0.876	4.91e-08	3.15e-06	ABCG2,ACOX1,ALDH2,CCL21,CCNA2,CCNB1,CCNE1,CCNF,CD14,CDC25C,CDK1,CDK4,CGREF1,CRP,CYP19A1,CYP1A1,CYP1A2,CYP2A6 (includes others),CYP2B6,CYP2C8,CYP3A4,DACT2,DCN,DIO1,E2F1,E2F8,ENHO,ENPEP,ESR1,FBLN5,FMO3,GADD45A,GOT1,GSTA1,GSTM5,HEY2,HMGCR,HP,HUNK,IDO2,IGHM,IRF1,ITGA6,MATN2,MT-CO1,MT-CO3,MT-CYB,MT-ND4,MT2A,NNMT,NQO1,PCK1,PDGFRA,PDGFRB,PJA1,PLK1,RBL1,RDH16,SDSL,SEMA3F,SLC1A1,SLC1A4,SLC22A7,SOD2,STAT3,…	871 (20)
RORA			ligand-dependent nuclear receptor		-0.881	5.27e-08	3.35e-06	ACACB,ACSL4,AKR1D1,APOA5,APOC3,BHMT,CCNB1,CCR6,CH25H,CISH,CYP19A1,CYP2A6 (includes others),CYP2B6,CYP2C8,CYP2E1,CYP39A1,CYP3A5,CYP4A11,CYP8B1,FDFT1,GADD45B,GOT1,HMGCR,HPGD,HSD17B3,IGF1,LPIN2,MUC5B,NAT2,NNMT,NOCT,NR1I3,NSDHL,NTRK2,PCK1,PPARGC1A,RDH16,RHBG,S100A8,SEMA3F,SLC29A4,SLC41A2,SULT2A1,TLR3	802 (14)
MYC			transcription regulator	Activated	5.67	7.31e-08	4.62e-06	ABCC1,ABCC3,ACAT1,ACLY,ACOT12,ACSL4,AFP,AHCY,AKAP12,ALDH18A1,APOC3,AR,ARG1,ASS1,AURKB,BCKDHB,BIRC5,BMPER,BOP1,BRCA1,BUB1,BUB1B,CCNA2,CCNB1,CCNB2,CCNE1,CCT3,CDC20,CDC25A,CDC25C,CDCA7,CDK1,CDK4,CHEK1,CKS2,CLEC3B,CLU,CNTNAP2,COL2A1,CPT1A,CPT2,CSE1L,CTBS,CTSV,CYFIP2,CYP26A1,CYP2C9,DBN1,DKK1,DLEU1,DNMT1,DNMT3B,DUSP5,E2F1,ECM1,EPCAM,EVPL,EZH2,FBLN5,FOXM1,FXYD1,GADD45A,GADD45B,GADD45G,GBP3,GCK,GCLM,GGT1…	681 (19)
IFNG			cytokine	Inhibited	-3.882	9.68e-08	6.07e-06	ABCA6,ABCC1,ABLIM3,ACLY,ADCY5,AGT,AHCY,ALDH1L1,ALPL,APOL1,APOL6,ARAP2,ARG1,ASS1,AUTS2,AVPR1A,AZGP1,BACH2,BCL3,BLNK,BMP6,BRCA2,BRIP1,BUB1,BUB1B,C1R,C3,C4A/C4B,CAMK4,CAPN3,CAT,CCL19,CCL23,CCL28,CCNA2,CCR6,CD14,CD163,CD1D,CD55,CDC20,CDC25A,CDH13,CDK1,CDK4,CENPJ,CFP,CFTR,CH25H,CISH,CP,CSE1L,CTSV,CXCL2,CYB5A,CYP11A1,CYP1A2,CYP2C9,CYP2E1,CYP3A4,DAPK1,DCT,DDX60L,DIO1,DKK1,DUSP5,DUSP9,E2F1,EDNRB,EFCAB6,E…	896 (19)
GPD1	-4.532	-4.532	enzyme			1.34e-07	8.25e-06	ACLY,ALPL,C6,C8A,C9,CGREF1,CHRNA4,CRYBG2,CYP2B6,CYP2C8,CYP39A1,CYP4A22,EGFR,F11,FMO3,GADD45A,GPAT3,HAO1,LIFR,MCM2,NQO1,NUDT7,NVL,SERPINA3,SUCNR1,TTC39C,UGT2B17
LDLR			transporter		0.816	1.36e-07	8.28e-06	ACLY,ANLN,AURKA,AURKB,AXIN2,BIRC5,BUB1B,CCNA2,CCNB1,CCNB2,CD55,CDCA3,CDK1,CENPA,CENPF,CKS1B,CLSPN,E2F7,FBP1,FDPS,FOXM1,GADD45G,GPT,H6PD,HELLS,HMGCR,KIF20A,KIF23,KIF2C,KIF4A,KNL1,KNTC1,MKI67,MVD,NUSAP1,PCK1,PCK2,PLK1,PPARA,PPARGC1A,PRC1,RAD51,SLC51A,TNFSF14,TOP2A,TRIB1,UBE2C,UHRF1,VIPR1	856 (21)
FOXA3			transcription regulator		-1.744	1.43e-07	8.65e-06	AMY2B,CPT1A,CYP2C18,CYP2C19,CYP2C8,CYP2C9,CYP3A4,CYP3A5,HAMP,PCK1,PPARGC1A,PRDM16,SLC2A2,TAT,TF,TTR	257 (7)
KDM5B			transcription regulator	Inhibited	-2.914	1.45e-07	8.73e-06	AURKA,BRCA1,BUB1B,CCL14,CCNB1,CCNE1,CDCA3,CDK1,CYB5A,DLGAP5,E2F1,ECT2,ESR1,FBXO5,GADD45A,GREB1,HMMR,INSIG1,KIF2C,MCM2,MCM3,MT1E,MT1X,NCAPH,NDC80,NMB,OIP5,PBK,PGR,PSD3,SCNN1A,SNRPD1,TOP2A,TTK	658 (15)
ZBTB20	-4.242	-4.242	transcription regulator		-1.606	1.49e-07	8.85e-06	ADH4,AFP,CISH,CYP1A2,CYP2B6,CYP2C8,CYP3A5,GCGR,GCK,GHR,GPC3,GSTM5,IGF1,IGFALS,PCK1,PDK4,PPARGC1A,SOCS2,UGT2B17	651 (12)
NRAS			enzyme		-0.591	1.62e-07	9.62e-06	AKAP12,ATF5,CCNB1,CCNB2,CCNE1,CD34,CDC20,CDC25C,CDC6,CDKN3,CENPA,CFH,CRYBG1,CXCL2,DLX5,ENPEP,EXO1,FOXM1,IGHM,IL13RA1,ITGA2,JCHAIN,KIF2C,KLRD1,MCM3,MKI67,MYBL2,NCAM1,NPR3,NQO1,OIP5,OSBPL1A,P3H4,POLD1,PON3,PTP4A3,SARDH,SESN3,SPC25,STAT3,TRAIP,TRIM11,UBE2C,VNN1,ZNF703	750 (23)
SLC25A13			transporter			1.7e-07	9.98e-06	ACLY,ALPL,C6,C8A,C9,CGREF1,CHRNA4,CRYBG2,CYP2B6,CYP2C8,CYP39A1,CYP4A22,EGFR,F11,FMO3,GADD45A,GPAT3,HAO1,LIFR,MCM2,NQO1,NUDT7,NVL,SERPINA3,SUCNR1,TTC39C,UGT2B17
NR0B2	-3.435	-3.435	ligand-dependent nuclear receptor	Activated	2.56	1.79e-07	1.05e-05	ABCB11,ABCB4,ABCC3,ACLY,ACOX1,AGT,ARG1,BAAT,CD163,CPT1A,CYP11A1,CYP2B6,CYP2C8,CYP51A1,CYP8B1,FBP1,GCK,GPT,GSTM5,HDC,HMGCR,NR0B2,PCK1,PCK2,PDK4,PPARGC1A,SLC10A1,SLCO1B1	760 (21)
CCNE1	10.21	10.21	transcription regulator		1.63	1.81e-07	1.05e-05	AR,BARD1,BRCA1,CCNA2,CCNB1,CCNE1,CDC45,CDC6,E2F1,MCM2,MCM4,PCNA,RBL1	501 (15)
LIF			cytokine	Inhibited	-2.162	2.57e-07	1.47e-05	ACAA2,AFP,CCNA2,CCNE1,CD34,CISH,CRP,CXCL2,CYP11A1,CYP19A1,CYP21A2,CYP26A1,DBH,DCAF11,E2F1,FBP1,FGB,FGG,GPT,HEY1,HGF,IGF1,IL7,IRF1,KNG1,LIFR,MSX1,MT-ATP6,MT-CO1,MT-CO3,MT-CYB,MT-ND1,MT-ND3,MT-ND4,MT-ND4L,MT-ND5,MT-ND6,PGR,REG3A,SERPINA3,SOCS2,SOD2,STAT3,TH,TMEM176A,TMEM176B	880 (23)
RORC			ligand-dependent nuclear receptor		-1.039	2.98e-07	1.68e-05	ACACB,AKR1D1,APOA5,BHMT,CCNB1,CCR6,CISH,CXCL2,CYP2A6 (includes others),CYP2B6,CYP2C8,CYP2E1,CYP39A1,CYP3A5,CYP4A11,CYP8B1,FDFT1,GADD45B,HMGCR,HPGD,HSD17B3,IL1R1,LPIN2,NAT2,NNMT,NOCT,NR1I3,NSDHL,PCK1,RDH16,RHBG,S100A8,SLC29A4,SLC41A2,SLC7A2,SULT2A1,ZBTB16	452 (7)
DYRK1A			kinase	Inhibited	-3.444	2.98e-07	1.68e-05	CCNB1,CDC25C,CDC6,CDK1,E2F1,E2F8,KNTC1,MCM3,MCM4,MYBL2,RCAN1,UBE2C	810 (19)
TGFB1			growth factor		-0.895	4.56e-07	2.54e-05	AASS,ABCG2,ABLIM3,ACAA2,ACKR2,ACLY,ACSM3,AFM,AFP,ALDH18A1,ALDH2,ALDOB,AMY2B,ANKH,ARF1,ARG1,ARHGEF2,ASPM,ASS1,BAMBI,BARD1,BCL3,BIRC5,BMP4,BMP6,BRIP1,BSG,BUB1,BUB1B,C1R,C1S,C3,C4BPA,C4BPB,C5,CAT,CCL23,CCNA2,CCNB1,CCNB2,CCNE1,CCR6,CD14,CD163,CD34,CD46,CD55,CDC20,CDC25A,CDC25C,CDC7,CDH19,CDK1,CDK4,CDKN3,CDT1,CENPA,CENPE,CENPF,CFH,CFI,CKS1B,CKS2,CLU,COL2A1,CRP,CTPS1,CXCL2,CXCR1,CYP11A1,CYP19A1,CYP1A1,…	1026 (19)
RPS15			other			5.74e-07	3.16e-05	CDC45,FEN1,GINS1,HMGA2,IGF2BP1,MCM2,MCM3,MCM4,MCM5,MCM6,MCM7,MCM8,PCNA,POLD1,RFC4,RPS19,RPS23,RPS5	597 (9)
PRKAA1			kinase		0.219	6.14e-07	3.36e-05	ARG1,CA2,CAT,CD24,CENPF,CLU,CYP2B6,CYP3A5,ERN1,FOXM1,GHR,GRIA3,GSTA1,H2BC21,ID2,IGF1,IGFBP4,IL13RA1,IL1R1,MATN2,MGST1,MT-CO1,MYLK,NAP1L5,NDRG2,NFIB,PAK5,PDGFRA,PLA2G2A,PPARGC1A,PPP1R3B,PTPRR,RND3,SERPINI1,SOD2,SORL1,THRSP,ZNF462	716 (16)
CREB1			transcription regulator		-1.2	6.23e-07	3.38e-05	ADRA1A,ALAS1,ARFGEF3,ARG1,ATF5,AURKA,BIRC5,BRINP2,CALN1,CAMK1D,CAMK4,CAPN5,CCNA2,CCNB1,CCNB2,CDA,CDCA8,CDH13,CGREF1,CH25H,CPT1A,CRHBP,CRYM,CTNNA2,CXCL2,CYFIP2,CYP11A1,CYP19A1,CYP51A1,DBH,DGKK,ECM1,ERRFI1,FAM3B,GADD45A,GADD45B,GADD45G,GFRA1,GPR19,GPR83,GRIA3,HMGCR,HPGD,HSD11B1,HTR2A,IDI1,IGSF10,JPT1,KDELR3,LAPTM4B,MARCKSL1,MCM5,MCM6,MFSD2A,MKI67,MRC1,MUC5B,MVD,MYBL2,MYO1B,NAP1L5,NFIL3,OCIAD2,PCK1,…	863 (19)
CFTR	-18.365	-18.365	ion channel	Inhibited	-2.5	7.28e-07	3.93e-05	ACAA1,ACAA2,BLNK,CFH,CFI,CFTR,CYP2B6,CYP3A5,CYP4A11,CYP4V2,FAAH,FDFT1,FDPS,HPGD,IDI1,LRG1,NFKBIZ,OSBPL1A,OXCT1,S100A8,SCP2,SLC27A2,SLC37A4,SQLE
KDM1A			enzyme	Activated	5.326	7.89e-07	4.23e-05	ADCY5,AFP,AGT,ASF1B,ATAD2,AZGP1,BCL3,BLM,BRCA1,BRCA2,BRIP1,C3,C4A/C4B,CCNA2,CDA,CENPF,CENPK,CENPU,CHAF1B,COL4A4,CRYM,DKK1,DNMT1,DNMT3B,E2F8,FCGR2B,FCGR3A/FCGR3B,FOXM1,GLT8D2,GNMT,GREB1,HSD11B1,ID2,IGFBP4,LGR5,MCM2,MCM3,MCM4,MCM6,MCM8,MT-CO3,MYBL2,MYO1B,NEBL,PARP14,PLIN4,PTGR1,PTPRB,PTTG1,RARRES2,RBL1,SELENOP,SFRP5,SHROOM3,SLC38A3,SLC43A3,SOCS2,STEAP3,SUCO,SYBU,TCF19,TIMELESS,TRIP13,UHRF1,ZBTB20	892 (20)
SPARC			other	Inhibited	-3.024	1.47e-06	7.53e-05	AKR1C3,BARD1,BLM,BRCA1,BRCA2,BRIP1,CCL19,CHAF1A,CHAF1B,CTSF,CYP1A1,CYP8B1,FANCB,FOXQ1,GPD1,LYVE1,MCM6,MID2,MPZL1,MSH2,PLET1,POLE2,RFC4,SLC7A11,TMEM45A,TSKU,USP2,WNK4
EP300			transcription regulator		-0.863	1.62e-06	8.2e-05	ACACB,ACADL,AGT,AKAP12,AMPD1,AR,AXIN2,BIRC5,BRCA1,CA12,CA2,CAMK2B,CAMK4,CCNE1,CDC25A,COL2A1,CPT1A,CPT2,CRYAA/CRYAA2,CYP11A1,CYP19A1,CYP1A1,DGKE,DIO1,E2F1,EDARADD,EPHB2,EYA2,FRMD4B,GFRA1,GREB1,H6PD,HDAC11,HMGCR,HMGCS2,HSD11B1,HSP90AB1,ID2,IGF1,IL15RA,IL18R1,IL1R1,ITGA6,ITGA9,KMO,LIN28B,MAFG,MCM3,MKI67,MMP11,MSH2,MSX1,NTRK3,OLR1,PARP1,PCK1,PDGFRB,PDK4,PGR,PIPOX,PPARA,PPARGC1A,PPM1E,RAD51,RNF157,SLC…	940 (22)
PPARG			ligand-dependent nuclear receptor	Inhibited	-3.904	1.73e-06	8.71e-05	ABCG2,ACAA1,ACAA2,ACADL,ACADS,ACLY,ACOX1,ACSL1,ACSL4,ADRB2,AGPAT2,AGT,ARG1,BIRC5,BRCA1,C3,CA2,CAT,CPLX2,CPT1A,CPT2,CTPS1,CTSL,CXCL14,CXCL2,CYP19A1,CYP26A1,CYP4A11,DGAT2,DLK1,EGFR,EHHADH,FDPS,GCK,GPD1,GPT,GSTA1,H6PD,HGF,HMGCR,HMGCS2,HP,IGF1,IGFBP3,IHH,IL33,INSIG1,KLF11,KLK11,LHPP,LOC102724788/PRODH,MCM7,MGLL,MGST1,MKI67,MOGAT1,MRC1,MVD,OLR1,PCK1,PCK2,PCNA,PDK4,PLA2G2A,PLIN4,PLIN5,PPARA,PPARGC1A,RA…	852 (20)
SIRT3			enzyme		1.213	1.87e-06	9.34e-05	CAT,CYP11A1,CYP19A1,MT-ATP6,MT-CO1,MT-CO3,MT-CYB,MT-ND1,MT-ND3,MT-ND4,MT-ND4L,MT-ND5,MT-ND6,PFKM,PPARA,PPARGC1A,SLC2A2,SOD2,SUCNR1	814 (17)
RNA polymerase II			complex			1.99e-06	9.8e-05	AGPAT2,ALAS1,ALPL,APOC3,ARG1,BLNK,BRCA1,CA12,CBX5,CCNB1,CCNB2,CD14,CXCL2,CYP1A1,CYP8B1,DIO1,DKK1,DLGAP5,ERMAP,ESR1,FANCI,FGG,GADD45A,GADD45B,GBP7,GHR,GOT1,GPT,H4C14,IGDCC3,IGF1,IGFBP3,KPNA2,MAD2L1,MCM3,MYBL2,MYCN,OSGIN1,PCDHAC2,PCK1,PCNA,PKMYT1,RAD51AP1,RDM1,RND3,RPL10A,RPS3,SLC27A2,SOD2,SORBS1,TOP2A,TRPV6	697 (13)
NFYB			transcription regulator			2.06e-06	0.000101	ABCG2,ACLY,ARHGAP11A,CAPN3,CBS/CBSL,CBX5,CCNB1,CCNB2,CDC25A,CDC25C,CDCA8,CDK1,CENPF,CIP2A,CKS2,CNTN4,CPEB3,DPP10,DTL,F8,FLRT2,GADD45A,GNA12,H2BC9,H3C7,H4-16,HMGB2,HNRNPA1,IGDCC4,IGF1,KDM8,LRP2,PCK1,PCLAF,PCNA,PDGFRB,PGRMC1,PITPNM3,PLK1,PTTG1,RAB3C,RAD51,RFC3,RHCE/RHD,RIMBP2,RRM2,SALL4,THRSP,TOP2A,TYMS,UHRF1	51 (2)
FGF19			growth factor		1.657	2.28e-06	0.00011	ACACB,ACLY,ACSL1,AFP,ALDH1A1,AMY2A,AQP4,BIRC5,CXCL2,CYP8B1,FBP1,FDPS,GADD45A,GCK,HMGCR,NR0B2,PEG3,PON1,PTGDS,SERPINA3,SLC2A2,SLPI,SQLE,THRSP	811 (16)
HDAC1			transcription regulator	Inhibited	-2.119	2.38e-06	0.000115	AKAP12,AR,AXIN2,BAMBI,BRCA2,CCNA2,CCNB1,CCNB2,CCNE1,CD1D,CD34,CDC25A,CDC25C,CDC6,CDK1,CDT1,CEACAM6,COL2A1,EGFR,EHMT2,ESR1,FOXM1,GABARAPL1,H2AX,LGR5,LIG1,MCM10,MCM3,MCM5,MCM7,MT1G,MUC4,MYBL2,NKD1,PCK1,PLK1,PPARGC1A,PRAG1,PRIM2,RAD54L,RBL1,RECK,RECQL4,RGS10,RRM2,SATB1,SLC35D1,STAT3,TDRKH,TNFRSF19,TOP2A,TYMS,UHRF1	566 (13)
TP73			transcription regulator		-1.124	2.98e-06	0.000141	ABCC1,AFP,AURKA,BIRC5,C1R,C3,CCNA2,CCNB1,CCNF,CD55,CDC20,CDC25C,CDK1,CDKN3,CKS2,CLDN10,CNTFR,CTH,CXCL2,CYP21A2,DTYMK,ECM1,EGFR,ENG,FEN1,FGFR3,FKBP1B,FOXJ1,GADD45A,GLS2,GTSE1,H2BC11,H2BC9,ID2,IGFBP3,IGFBP4,IL4R,IL7,KIF23,LDHD,LIG1,LRG1,MCM6,MCM7,MDK,MT1L,MTHFD1,MYCN,NCAM1,PDGFRB,PPL,PRKAG2,PSRC1,PTP4A3,PTPN3,RAN,RIPOR3,SCRG1,SERPINA3,SERPING1,STMN1,TH,TNFRSF1A,TP53I3,TPX2,TRIM22,TSPAN1,TTR,UBE2C	638 (14)
THRB			ligand-dependent nuclear receptor		-1.726	3.21e-06	0.000151	ACOX1,ANGPTL3,APOA5,APOC3,BCL3,CCNB1,CCNE1,CCR6,CDK4,CFTR,CPT1A,CXCL2,DCN,DIO1,DKK1,E2F1,EGFR,EHHADH,ENG,FDPS,FGFR3,GCH1,H1-2,H2AC6,H2BC10,H2BC4,H3C1,H3C2,H4C4,IGFBP3,IGHM,IL7,ITIH1,KLF9,NKD1,NME1,NUDT7,PCK1,PDK4,PER1,PHYH,PLA2G2A,PTGDS,PTTG1,SH2D4A,SLC7A11,STRA6,THRSP,TLE2,TNFSF10,WNT16	698 (20)
E2F6			transcription regulator	Inhibited	-3.208	3.25e-06	0.000152	BRCA1,CBX5,CCNE1,CDC25A,CDC45,CDC6,CDC7,E2F1,GINS2,GMNN,LIG1,MCM2,MCM3,MCM5,PCLAF,RAD51,RAD51AP1,RFC4,RRM2	661 (16)
ONECUT1			transcription regulator		-0.487	3.43e-06	0.00016	A1BG,AASS,ABCA8,ABCB11,ACACB,ADH1A,ADH1B,AFP,AGBL2,AMBP,APCS,C11orf1,C1S,CDC25A,CDCA5,CFI,CLDN2,CYP3A43,CYP51A1,E2F1,EHF,F11,F9,H3C11,H4C1,H4C8,HABP2,HMGB2,HMGCR,HNF1B,IAPP,ITIH1,KDM8,MAGED2,NR0B2,NR1I2,ORC1,PCK1,PFKFB1,PON1,PTPRR,RECK,SEMA6A,SERPINB8,SLC2A2,TAT,TDO2,TNFSF10,TTR,UGT2B11,UGT2B15,UGT2B17	191 (5)
TCF4			transcription regulator		1.251	4.79e-06	0.000216	APCS,ASF1B,BACH2,BARD1,BIRC5,CCNA2,CCNB2,CD55,CDC20,CDCA3,CDK1,CDKN3,CEP55,CIP2A,CKAP4,CKS2,CLSTN2,DACH1,DCT,DPT,E2F8,EDEM1,ELAPOR1,EPCAM,ESCO2,GBP3,GNE,GPR37,GRB14,H1-0,HMGB2,HMMR,HSD11B1,ID2,IGF2,IGFBP3,IGFBP4,IGFBPL1,KALRN,MAD2L1,MKI67,NCAPG,NDC80,NEK2,NUF2,OCA2,PAK5,PDE7B,PLAC8,PRC1,RACGAP1,RPL22L1,RRM2,SELENOP,SORBS2,SPC24,SPC25,TNFSF10,WLS
DRAP1			transcription regulator			4.83e-06	0.000216	BLNK,CKS2,DLGAP5,H1-5,H2AC11,H2AC7,H2BC11,H2BC9,ILF2,RPL7A,RPLP0
MT-TE			other			5.04e-06	0.000224	MT-ATP6,MT-CYB,MT-ND1,MT-ND4,MT-ND5,MT-ND6
LRPPRC			other		-0.816	5.04e-06	0.000224	MT-ATP6,MT-CO1,MT-ND1,MT-ND3,MT-ND5,MT-ND6
MYB			transcription regulator	Activated	2.653	6.09e-06	0.000265	AURKA,AXIN2,BIRC5,BLNK,BRCA1,C3,CAMK2B,CCNB1,CCNE1,CD14,CD34,CDK1,CLTA,COX6A2,CXCL2,DHRS2,EGFR,EZH2,FOXJ1,FOXM1,HAND2,HERC3,IGF1,IGF2,IGFBP3,IKBKE,IL18R1,MEGF10,MFAP3L,MMP11,P2RY13,PCNA,PDE2A,PRAG1,RBL1,SLC27A2,SOCS2	876 (26)
SP1			transcription regulator		-0.694	6.84e-06	0.000295	ABHD2,ACSL1,ADRA1B,AKAP12,ALPL,ANKH,APOC3,AR,ASS1,BIRC5,BMP4,CAT,CBS/CBSL,CCNA2,CD55,CDC25C,CDK1,CDK4,CHRNA5,COL2A1,CTH,CYP11A1,CYP19A1,CYP21A1P,CYP21A2,CYP26A1,CYP2B6,CYP51A1,DBF4,DBH,DIAPH3,DMD,DNMT3A,DRD1,E2F1,EGFR,ENG,ESR1,FGFR4,FOXM1,GHR,GP6,H4C14,HDC,HGF,HMGA1,HMGCR,IGF1,IGF2,IGFBP3,IGFBP4,IL12RB2,IL4R,IRF1,ITGA2,MAZ,MMP11,MRC1,MUC4,MUC5B,MYBL2,MYCN,MYLK,PARP1,PCK1,PDGFRA,PDGFRB,PEMT,PGR,PO…	805 (22)
FXR ligand-FXR-Retinoic acid-RXRα			complex	Inhibited	-2.752	7.87e-06	0.00033	ABCB11,ABCB4,APOC3,BAAT,FETUB,NR0B2,NR1I2,PPARA,SLC27A5,SLCO1B3,SULT2A1
FBXW7			enzyme	Inhibited	-2.421	9.58e-06	0.000398	BIRC5,DGAT2,ECHS1,FDFT1,HEY1,HMGCR,HSPB1,MT-ATP6,MT-CO1,MT-CO3,MT-CYB,MT-ND1,MT-ND4,MT-ND4L,NQO1,PCCB,PPARGC1A,SASS6,SQLE,TLR4	594 (7)
PTEN			phosphatase	Inhibited	-3.69	1.02e-05	0.000422	ABCA9,ACAA1,ACAA2,ACOX1,ACSL1,AKR1C3,AR,ARG1,AURKA,AURKB,BCL3,BEX1,BIRC5,BRIP1,C3,CA12,CA2,CADM3,CAMK2B,CCNB1,CCNB2,CCNE1,CDC20,CDC25A,CDK4,CHEK1,CKS1B,CKS2,CLTA,CPEB3,CTSV,CXCL2,E2F1,EGFR,EHHADH,ERRFI1,ESR1,EZH2,FDFT1,FDPS,FGF7,FGFR3,FGFR4,FOXM1,GGT1,GPM6A,GPR17,GPR19,GPR83,HAVCR1,HGF,HGFAC,HMGCR,HMGN1,IDI1,IGF1,IGF2,IGFBP3,IL4R,INMT,LGR5,LHPP,LRAT,MAD2L1,MAN1C1,MFAP3L,MKI67,MRC1,MT-ATP6,MT-CYB,…	902 (22)
POU2F1			transcription regulator		0.509	1.05e-05	0.000427	ACSL1,AOX1,CD55,CDO1,CRP,CYP1A1,CYP2A6 (includes others),CYP2B6,CYP2C8,CYP2C9,CYP2J2,ESR1,FLG,GADD45A,GCLM,GSTM5,H2AX,H2BC21,HNF1B,IGKC,OLR1,PTGDS,RDM1,SELENOP,SERPING1,SLC7A11,TLR4,TNNC1	687 (13)
INSIG1	-9.316	-9.316	other		0.169	1.09e-05	0.000443	AACS,ACACB,ACLY,ACSL4,CCR6,CXCL2,CYP4F2,CYP51A1,DLK1,FDFT1,FDPS,HMGCR,HMGCS2,IDI1,LIPG,MARCO,MRC1,NFKBIZ,OLR1,RAB27A,S100A8,SLC2A2,SQLE,STAT4,VNN1	487 (12)
ZMPSTE24			peptidase		0.85	1.12e-05	0.00045	CISH,CTSV,CXCL14,CXCL2,DIO1,ETNPPL,FGFR4,GADD45A,GADD45B,GADD45G,GHR,IGF1,IGFALS,IGFBP3,SOCS2	973 (22)
IRF2			transcription regulator	Inhibited	-2.939	1.12e-05	0.000452	ANG,ARG1,C1QTNF1,C1S,CA12,CD14,CFTR,CLDN2,CLIC1,CYP4F11,DUSP5,FCGBP,FGA,FGB,FGG,GBP1,H4C14,HGD,IL12RB2,IL7,IRF1,NAMPT,PTGR1,SLC51B,SLCO2B1,TLR3,TLR4,TNFSF10,UBE2L6
Irgm1			other	Inhibited	-2.076	1.15e-05	0.00046	AURKB,BUB1,CCNA2,CCNB1,CCNB2,CDCA3,CRYBG1,DTL,GBP7,GINS1,ID2,IRF1,KIF20A,MKI67,NCAPG,NEK2,RRM2,SELP,SPAG5,STIL,TK1,TLR3,UBE2C,XAF1	596 (7)
SREBF1			transcription regulator		-0.567	1.24e-05	0.000494	AACS,ACACB,ACADS,ACLY,ACSL1,ACSL4,ADH1C,APOA5,APOC3,AR,CAMK1D,CD14,CDK4,CFI,CYB5A,CYP4F2,CYP51A1,CYP8B1,DLK1,EHHADH,FAM189B,FDFT1,FDPS,GCK,HAMP,HMGCR,IAPP,IDI1,IGHM,INSIG1,MAT1A,MDK,MVD,NFIL3,NR0B2,NSDHL,PCK1,PCK2,PTGDS,RETREG1,RPLP0,SELENOP,SERPINA3,SLC2A2,SQLE,TF,THRSP	677 (16)
HNF4G			transcription regulator	Inhibited	-2.621	1.27e-05	0.000505	ABCB11,APOC3,CYP1A2,CYP8B1,GSTA1,HAMP,MUC4,OTC
KIF3A			enzyme	Inhibited	-2.188	1.44e-05	0.000567	ACAT1,ACLY,COL2A1,CYP51A1,FDPS,HMGCR,IDI1,IHH,MVD,NSDHL
LEP			growth factor	Inhibited	-3.144	1.5e-05	0.000587	ABCB11,ABCC3,ACADL,ACAT1,ACLY,ACOX1,ALDOB,AR,ASS1,BIRC5,CCNA2,CD14,COL2A1,CPT1A,CRP,CTSL,CTSV,CYB5A,CYP11A1,CYP19A1,CYP2C18,CYP2C8,CYP2E1,CYP3A5,CYP4A11,DLK1,EHHADH,ESR1,ESR2,ETFDH,FAAH,GADD45A,GCK,HEY2,HGD,HMGCR,HPX,HSD17B3,IGF1,IGFBP3,IL1R1,LBR,LIFR,MSI1,MT-CO3,MT-CYB,MT-ND1,MT-ND4,MUC5B,NAMPT,NPY1R,ORM1,PCK1,PCNA,PEMT,PGR,PLP1,PMCH,PPARA,PPARGC1A,PRDM16,SCP2,SELENOP,SELP,SLC15A1,SLC27A5,SLC2A2…	898 (20)
SMOC2			other	Activated	2.646	1.75e-05	0.000671	AURKB,CCNB1,CDK1,CENPF,LGR5,MCM10,MCM4
CDCA7L			other			1.75e-05	0.000671	CCNB1,CCNE1,CDC6,MCM3,MSH2,ORC1,RBL1
NFYA			transcription regulator		0.793	1.82e-05	0.000688	ACLY,CAT,CBS/CBSL,CCNA2,CCNB1,CCNB2,CDC25C,CDCA8,CDK1,CYP1A1,E2F1,F8,GADD45A,GADD45B,IGF1,IRF1,PCK1,PDGFRB,PTTG1,RRM2,THRSP,TOP2A	603 (11)
ALKBH1			enzyme	Inhibited	-2.449	1.85e-05	0.000696	MT-ATP6,MT-CO1,MT-CYB,MT-ND4,MT-ND4L,MT-ND5
NSUN3			enzyme	Inhibited	-2.449	1.85e-05	0.000696	MT-ATP6,MT-CO1,MT-CYB,MT-ND4,MT-ND4L,MT-ND5
SHH			peptidase		-1.096	2.79e-05	0.00102	ABCG2,ATF5,BMP4,BMPR1B,BRCA1,CCNB1,CCNE1,CDC25A,CHEK1,CTPS1,DLX5,EGFR,H2AX,HAND2,HELLS,HEY1,HEY2,HGF,HHIP,HMGA1,IGF1,IGF2,IMPDH2,MCM2,MCM3,MCM5,MCM6,MSX1,MYCN,PCNA,PDGFRA,PYCR2,RAD51,RFC3,SALL1,TH,TYMS	907 (24)
IL10			cytokine		0.34	2.82e-05	0.00103	ABCA6,ABLIM3,APCS,ARAP2,ARG1,BCL3,BMP6,BRCA2,BUB1B,CBX5,CCL19,CCL23,CCR6,CD14,CD163,CD55,CDH13,CENPA,CENPF,CIT,CR1,CR1L,CTSV,CXCL2,DCN,E2F8,EHF,ESPL1,FAAH,FCGR2B,FCGR3A/FCGR3B,FLRT2,HGF,HMGB2,HPGD,IGFBP4,IL12RB2,IL13RA1,IL13RA2,IL1R1,IL27,IL33,IL4R,IL7,INCENP,IRF1,ITGAE,KIF20B,KLRC4-KLRK1/KLRK1,KLRD1,LBR,MCM2,MKI67,MRC1,MYBL2,NCAPD2,NDC80,PLA2G2A,PLK1,RAB34,REG3A,S100A8,SLC6A4,STAT3,STAT4,TLR3,TL…	880 (16)
SLC27A2	-5.18	-5.18	transporter	Activated	3.695	2.95e-05	0.00107	ACAA1,ACAA2,ACADL,ACOX1,ACSL1,ALDH1A1,CPT2,CYP4A11,EHHADH,ETFDH,FITM1,HMGCL,MOGAT1,PLIN5
NKX2-3			transcription regulator		1.428	3.07e-05	0.0011	ALPL,ANKRD37,ANKRD55,ANLN,BCHE,BMP4,C1orf74,CBS/CBSL,CCNB2,CD34,CDKN3,CENPW,CEP55,DDX60L,FCN3,FLRT2,GBP1,GCH1,GHR,H2AC18/H2AC19,H2AC20,HEY1,HEY2,HMMR,MAMDC2,MMRN1,MT1M,MTURN,NETO2,NT5DC2,PAPSS2,PARP14,PRSS12,RPS23,SHFL,SRPX,TMEM100,TNFSF4,TRIM22,UBE2L6,XAF1
MEX3A	10.346	10.346	other	Activated	3.051	3.12e-05	0.00111	ACADL,ACOX1,ACOX2,AGPAT2,AURKA,CENPA,PCK1,PDK4,PLK1,PPARA,PPARGC1A,SFRP5,SLC27A2
MYBL2	34.113	34.113	transcription regulator	Activated	2.742	3.52e-05	0.00124	AURKA,BIRC5,BUB1,CCNA2,CCNB1,CCNB2,CDK1,CENPE,CLTA,CLU,FOXM1,MYBL2,PLK1,TOP2A,UBE2C	334 (11)
EHMT1			transcription regulator	Inhibited	-3.266	3.63e-05	0.00128	ACSL1,ALDH2,C3,CDH16,CORO2A,CP,CYB5A,ETNK2,GFOD1,HPD,LOC102724788/PRODH,MAN1C1,MEGF9,MGST1,PPL,SCARA5,SCNN1A,SDSL,SHMT1,SOD2,STRA6,SYBU,TDRKH,TLE2,VSTM2L	30 (2)
PDGF BB			complex	Inhibited	-2.083	3.81e-05	0.00134	ADRB2,AKAP12,AVPR1A,BCL3,BMP4,BMP6,BRCA1,C3,CCNE1,CDK1,CDK4,CDO1,CP,CTH,CXCL2,DCN,DUSP5,EDNRB,EGFR,FBLN5,FGF7,GADD45A,GHR,HMGCR,HOMER2,IGF1,IGF2,IGFBP4,MCM6,MGST1,MYBL2,NAMPT,NFIL3,NPR3,OLR1,PCNA,PDGFRA,PDGFRB,PFN2,PLCG2,RACK1,RND3,RPL13,RPN2,RPS14,SERPINA3,SLC1A1,SLC6A4,SLCO1A2,SOD2,STAT3,SYNE1,TH,TRIB1,XDH	893 (18)
INSR			kinase		-0.162	3.88e-05	0.00135	ACAA2,ACADL,ACADS,ACSL1,ACSL4,ALDH2,ALDH6A1,ARHGEF2,BIRC5,CDC45,CDC6,CDK1,COX6A2,CPT1A,CPT2,CTSV,CYP51A1,DGAT2,DLK1,ECHS1,ETFDH,FBLN1,FBP1,FDFT1,FDPS,FEN1,GADD45A,GCH1,GCK,HELLS,HMGCR,IDI1,IGF1,IGF2,INSIG1,KLF9,LDB2,MARCKSL1,MCM2,MCM4,MCM5,MCM7,MMP11,MRPS21,MT-CO1,MVD,MYBL2,NAMPT,NDN,NSDHL,OLR1,PDK4,PEMT,PPARA,PPARGC1A,PRIM1,RAD51,RAD51AP1,RPL7A,RRM2,SATB1,SCP2,SELENOP,SOCS2,SQLE,TNFRSF1A,TRAIP,U…	851 (20)
BRCA1	3.973	3.973	transcription regulator		0.223	4.18e-05	0.00144	AR,ATP11C,BCKDHB,BIRC5,BRCA1,BRCA2,CAMK2B,CASR,CCNB1,CCNB2,CCNE1,CDC25C,CTSF,CYP19A1,CYP1A1,CYP3A4,EGFR,ESR1,EXO1,FEN1,GADD45A,GADD45B,H2AX,H3-3A/H3-3B,HMGA2,HSPB1,MAD2L1,NEK2,NQO1,PCNA,PLK1,RAD51,RBL1,ROBO1,TP53I3	765 (20)
SREBF2			transcription regulator		1.253	4.22e-05	0.00145	AACS,ACAA2,ACLY,ACSL1,BMP4,CAMK1D,CYB5A,CYP4F2,CYP51A1,CYP8B1,FDFT1,FDPS,HMGCR,IDI1,INSIG1,MVD,NSDHL,RARRES2,SQLE,THRSP	806 (18)
NR2F1			ligand-dependent nuclear receptor		-0.342	4.27e-05	0.00145	AGT,ALDH2,APOC3,CPT2,CYP19A1,CYP2D6,HGF,HNF1B,ID2,LTF,PCK1,TH,VTN	807 (13)
Ncoa-Nr1i2-Rxra			complex	Inhibited	-2.996	4.33e-05	0.00145	ABCC3,CAT,CYP2B6,CYP2C19,CYP2C8,CYP2C9,CYP3A4,CYP3A5,SLCO1B1
IAPP	-15.34	-15.34	other		-0.882	4.33e-05	0.00145	CYP51A1,FDFT1,HAMP,HMGCR,IAPP,IDI1,MVD,STAT3,TK1	784 (19)
KAT2A			enzyme	Activated	3.437	4.31e-05	0.00145	AKAP12,CCNE1,CDC25A,CDCA7,CHEK1,CKS2,E2F1,EDEM1,EZH2,FOXM1,GABARAPL1,H2AZ1,HMGA1,LGR5,MAD2L1,PCK1,PPARGC1A,SAE1,UBE2S	782 (22)
BARD1	3.587	3.587	transcription regulator		1.342	4.52e-05	0.00149	ATP11C,AURKB,BRCA1,CYP1A1,CYP3A4	544 (7)
CBX4			transcription regulator			4.57e-05	0.0015	CCNB1,CCNE1,CDC25A,CDC6,MCM3,MSH2,ORC1,RBL1
OGA			enzyme		-0.858	4.93e-05	0.00161	ABCC9,ABLIM3,ACSL4,ACTG1,ADGRL2,ASS1,AZGP1,BFSP1,C1RL,CAMK1D,CCBE1,CD14,CD24,CD55,CDCA4,CDCA7,CH25H,CNTNAP3,CYFIP2,CYP2B6,CYP4F11,CYP4V2,DGKK,DPEP1,FBLN1,FBP1,FDFT1,FDPS,FGFR4,GADD45A,GADD45G,GFOD1,GFRA3,GNE,GRIN3A,HIPK2,HMGCLL1,HMGCR,HPGD,HRNR,HSDL1,HSP90AB1,IGF1,IGF2,IGFBP3,IGFBP4,IGFBPL1,INS-IGF2,ITGA2,MGLL,MTX1,NSDHL,PFKM,PLAAT3,PLCG1,PLPP3,PTGDS,RAB27A,RBP4,SFRP5,SMTNL1,SOCS2,SORBS1,TCF19,TP…	808 (18)
TIP60			complex			5.1e-05	0.00166	COL2A1,MCM3,MCM4,MYCN,PCNA,RBL1	760 (20)
CAR ligand-CAR-Retinoic acid-RXRα			complex	Inhibited	-3.138	5.57e-05	0.00181	ABCC3,ALAS1,CYP2B6,CYP2C19,CYP2C8,CYP2C9,CYP3A4,CYP3A5,PAPSS2,SLCO1A2
GC-GCR dimer			complex	Inhibited	-3.162	6.12e-05	0.00196	ADRB2,AGT,CD163,FBP1,HP,PCK1,PDK4,PFKFB1,SLC37A4,SLPI,TAT
Ins1			other		-0.284	6.12e-05	0.00196	ADH1C,AGT,ALAS1,APOA5,APOC3,ARF1,CCNE1,CYB5A,CYP1A1,CYP2E1,DGAT2,DLK1,DLX5,DYNLL1,EHHADH,ERRFI1,FDFT1,GCK,GPD1,GPLD1,GREB1,HMGCR,HP,IGF1,IGF2,IGFBP3,IGFBP4,IMPDH2,ITGA6,LIFR,NTF3,PCK1,PCNA,PER1,PGR,PIK3R2,PPARA,RBL1,RGN,RPS14,RRM2,SLC28A1,SLC2A2,SLC37A4,SOCS2,SOD2,STAT3,TAT,TF,THRSP,TK1,UGT8	909 (24)
ATP5IF1			other			6.57e-05	0.0021	AACS,ACAA2,ACACB,ACADL,ACADS,ACAT1,ACLY,ALDH6A1,CAT,CPT2,ECHS1,ETFDH,MMUT,OXCT1,PCCB,PCK1,SOD2
LGR5	39.077	39.077	transmembrane receptor		-1.066	6.93e-05	0.00219	AKR1C3,AXIN2,CYP1A2,CYP2E1,HAL,HSD17B13,LHPP,RDH16,SLC22A1
Ncoa-Nr1i3-Rxra			complex	Inhibited	-2.987	0.000107	0.00324	ABCC1,ABCC3,CYP2B6,CYP2C19,CYP2C8,CYP2C9,CYP3A4,CYP3A5,SLCO1B1
MDM2			transcription regulator	Activated	2.083	0.000107	0.00324	ADIRF,BIRC5,CCNA2,CDK4,DNMT1,E2F1,ESR2,EZH2,GTSE1,H2AC18/H2AC19,H2BC21,HIPK2,IL13RA2,KAT2B,MYCN,NR0B2,PSRC1,TNFSF10,TOP2A,TP53I3	622 (17)
STAT3	-3.277	-3.277	transcription regulator		-1.681	0.00011	0.0033	AGT,ALDH1A1,ARG1,BCL3,BEX1,BIRC5,C5,CAT,CCNB1,CCNE1,CD46,CDC25A,CDK1,CHEK1,CRP,CTSL,CXCL2,CXCR1,CYP26A1,DKK1,DNMT1,DNMT3B,DUSP5,E2F7,ECT2,EME1,ESR1,ESR2,FGA,FGB,FGG,GADD45A,GADD45G,GBP3,H2AC18/H2AC19,HAMP,HAVCR1,HEY1,HGF,HP,HTR2A,ID2,IHH,IKBKE,IL13RA2,IL18R1,IL1R1,IL4R,IL7,IRF1,KAT2B,KLRC4-KLRK1/KLRK1,LRP2,LTF,MT-ATP6,MT-CO1,MT-CO3,MT-CYB,MT-ND1,MT-ND3,MT-ND4,MT-ND4L,MT-ND5,MT-ND6,NAMPT,NFKBIZ,NP…	942 (20)
TOB1			transcription regulator	Inhibited	-2.335	0.000115	0.00341	CCNA2,CDT1,CHEK1,GMNN,HAMP,HJURP,IKBIP,MBNL2,MIS18A,MKI67,PLAC8,SPDL1,UBE2T,WDHD1	526 (7)
GLI1			transcription regulator		-1.327	0.000125	0.00368	ABCG2,ASPM,C11orf96,CD24,CLU,CMBL,CNIH4,COL2A1,DKK1,FOXM1,GPC3,GREM2,GRIA3,HEY2,HHIP,ID2,IGF1,IGF2,INSIG1,MAN1C1,MMP11,MYCN,NDRG2,PAPSS2,PDGFRA,PSTPIP2,PTH1R,RAB34,RGS10,RRAS2,SALL1,SESN3,SOX6,SYNE1,TMEM100,TTC13,VIL1,ZC3HAV1L	797 (17)
TAF1			transcription regulator			0.00013	0.00379	AR,CCNA2,CDK1,DIO1,GHR,HAMP,IGF1,RPS10	570 (7)
CREBBP			transcription regulator	Inhibited	-3.354	0.000143	0.00412	AGT,AKAP12,ALAS1,AMPD1,AR,BIRC5,CA2,CAMK2B,CAMK4,CDC6,COL2A1,CRYAA/CRYAA2,CYP11A1,CYP8B1,DGKE,EDARADD,EHHADH,EYA2,FDPS,FGFR3,FRMD4B,GFRA1,GRIA3,GRIN2A,HAMP,HDAC11,HMGCS2,HSD11B1,IL18R1,IRF1,ITGA6,ITGA9,KMO,MAFG,MCM3,MMP11,MSH2,MSX1,NTRK3,PCK1,PCNA,PDGFRB,PGR,PIPOX,PKHD1,PPARGC1A,PPM1E,RNF157,SELP,SERPINA3,SLC18A2,SLC6A19,SLC7A11,STAT4,STOM,TBX4,TH,THRSP,TLE2,TNFSF10,WFS1	873 (24)
KDM8	-3.874	-3.874	enzyme		0.243	0.000145	0.00414	ACLY,ACOX1,ATAD2,CD24,CYP11A1,EZH2,FBP1,GGT1,HS6ST2,IGFBP3,MCM3,MCM4,MCM5,NSD2,PCK2,PDK4,UGT2B15,UGT2B17	574 (7)
PAK2			kinase	Inhibited	-2.309	0.000151	0.0043	ASS1,BMP4,GADD45A,H2AX,H3C2,H3C8,H4-16,HMGA1,IGF1,IGFBP3,PGR,SMAD9	546 (7)
TWNK			enzyme	Inhibited	-2.345	0.000161	0.00454	ATF5,MT-CO1,MT-CYB,MT-ND1,MT-ND3,MT-ND4,MT-ND4L,MT-ND5,MT-ND6
IGF2	15.437	15.437	growth factor		-0.441	0.000164	0.00461	ARHGEF2,BIRC5,CDC45,CDC6,CDK1,CTSV,FEN1,GADD45A,GCH1,GHR,HELLS,IGF1,IGF2,IGFBP3,IGFBP4,KLF9,MCM2,MCM4,MCM5,MCM7,MMP11,MYBL2,PRDM16,PRIM1,RAD51,RAD51AP1,RRM2,SATB1,SELENOP,TAT,TRAIP,UHRF1	825 (25)
CSHL1			growth factor		-0.565	0.000189	0.00525	ABCB4,AR,CISH,CYP2B6,CYP2C8,CYP2C9,CYP3A4,CYP3A5,CYP4A11,IGF1,IRF1,SLC22A1,SOCS2,SRD5A1,SRD5A2,TRIM24	893 (18)
UCP1			transporter		-0.876	0.000191	0.00528	ALAS1,ALDH18A1,ARHGEF2,ATF5,BCKDHB,BTF3,CAPN3,CTH,CTSV,ENHO,ERN1,FGF7,GADD45A,GNMT,GOT1,GREM2,GSTZ1,MAP1LC3A,MT-CO1,MTHFD1,PCK1,PCK2,PHYHD1,PSD3,PSPH,SHMT1,SMYD2,SOAT2,STAB2,TLR3,TTLL7
SNCA			enzyme		0.115	0.000192	0.00529	ABLIM3,ADRA1A,AGT,ALDH1A1,ANKRD55,BRCA1,CA12,CCBE1,CDC20,CDH13,CHRM2,CHRM5,CHRNA4,CRHBP,CRYM,DLK1,DPP10,EGFR,GNG4,HMCN2,HOMER2,IGF1,IL13RA1,IRF1,ITPKA,KIF4A,KIFC1,LRRC7,LRRK2,MAP1LC3A,NCAM2,NPY5R,NQO1,NWD2,PCDHAC2,PDE2A,PITPNM2,PLAC8,PTPRB,PYGB,RBP4,RSPO2,SCN7A,SLC18A2,SLC37A4,SLC6A11,SLC6A20,SP8,TH,TMEM117,TNFRSF19,TUBG1
NFE2L2			transcription regulator		-1.139	0.000198	0.00543	ABCB11,ABCB4,ABCC1,ABCC3,ABCG2,ACTG1,AGT,ALAS1,ANG,AOX1,APCS,ARF1,BHMT,BRCA1,C5,CAT,CCT3,CCT7,CXCL2,CYP4A22,DCT,DYNLL1,FXYD1,GADD45G,GBE1,GCLM,GHR,GNA14,GOT1,GSTA1,GSTM5,HIPK2,HSP90AB1,INMT,KCND1,MAFG,MAP1LC3A,MGLL,MGST1,NOCT,NQO1,NR0B2,NR1I3,OSGIN1,PFN2,PPARGC1A,PSMD14,PSMD4,PTPRB,RACK1,RAN,RGS11,RPL18,RPLP0,SERPINA3,SLC10A1,SLC16A2,SLC1A1,SLC1A4,SLC30A4,SLC38A3,SLC3A1,SLC7A11,SLCO1B3,SOD2,THRSP…	750 (17)
CEBPD			transcription regulator	Inhibited	-3.386	0.000201	0.00549	AGT,APOC3,BIRC5,BRCA1,BRCA2,C3,CCNB1,CCNB2,CD14,CLU,CTSV,CYP19A1,CYP1A1,CYP2A6 (includes others),CYP2E1,HAMP,HGF,HP,IGF1,IKBKE,PDGFRA,SFTPD	773 (19)
CHEK1	13.546	13.546	kinase		0.931	0.000206	0.00558	BUB1,BUB1B,CDC25A,E2F1,H2AX,MAD2L1,PCNA,RRM2	629 (17)
DMD	-3.242	-3.242	other		-1.08	0.000205	0.00558	ACTG1,AMPD1,AQP4,ARHGAP20,BAALC,BLNK,CAMK2B,CAPN3,CDH13,CENPM,CYFIP2,DMD,DYNLRB2,ENTPD3,GABRD,GPD1,IGF1,IGF2,IGFN1,KCNK3,MAP7,MT-ND1,NDRG2,PAMR1,PDK4,PFKM,PKD1L1,PLPP3,PPARGC1A,PSTPIP2,PVALB,RAP1GAP2,SELENOP,SLC46A3,SORT1,ST3GAL6,TTLL7,UCK2
ACTB			other		1.913	0.000206	0.00558	ACTG1,AURKA,AURKB,CCNB2,CIT,MYLK,RACGAP1,STMN1
NTRK2	-44.523	-44.523	kinase	Activated	2.284	0.000209	0.00564	ABCG2,CCNA2,CCNE1,CDC6,CDCA3,CDCA5,CDCA8,CDK1,CDK4,DAPK1,E2F1,HEY2,HGF,MCM5,MYCN,PCNA,PVALB,TNFSF10	821 (16)
UBE2I			enzyme		0.239	0.000223	0.00601	ABCB11,CPT1A,CYP11A1,IRF1,NR0B2,PDK4,PPARGC1A,PRDM16,SCNN1A,SLC51A,SLC51B	903 (21)
DIO3			enzyme		1.907	0.000229	0.00615	ALDH1A1,ATP13A4,CEACAM16,CFH,CPM,CTTNBP2,CYP11A1,DCT,FOXQ1,GCK,GLIS3,GLS2,GPC3,GREB1,H2BC1,HSD17B3,ITIH3,KCNJ3,KIF18A,KIF2C,KLF9,MAMDC2,MCF2,NAGS,PLK1,PTGDS,PTPRR,RBP4,SLC2A2,SLC38A3,SNED1,TYRO3	278 (7)
SLC51A	-20.287	-20.287	transporter		1.501	0.000237	0.00623	ABCC3,CYP2B6,CYP3A5,NR0B2,NR1I3,SULT2A1
RUVBL2			transcription regulator			0.000237	0.00623	AXIN2,MCM3,MCM4,PCNA,PGR,RBL1	121 (6)
NPAT			transcription regulator	Activated	2.219	0.000237	0.00623	H1-5,H2AC6,H2BC21,H2BC5,H3C14,H4C14
BRD4			kinase		1.765	0.000234	0.00623	ACSM3,AMPD1,ANKRD37,AURKB,BCL3,CCNA2,CDC25A,CDC6,CDCA5,CXCL2,DCPS,GINS1,ID2,IRF1,KIF23,LIN28B,MCM3,MYCN,NME1,NQO1,PDGFRB,POLE2,RNF125,RRM2,SLC7A2,TOP2A,TUBB,TYRO3	805 (21)
HNF4α dimer			complex	Inhibited	-2.626	0.000241	0.00623	ALDOB,CYP8B1,FBP1,PCK2,PON1,SLC22A7,SLC2A2
SH3TC2			other	Activated	2.53	0.000238	0.00623	AACS,ACLY,ACSL1,CYP51A1,FDPS,HMGCR,IDI1,MVD,NSDHL,SQLE
EHHADH	-5.111	-5.111	enzyme	Activated	2.63	0.000241	0.00623	ACAA1,ACOX1,ACSL1,CYP4A11,MGLL,PDK4,SCP2	457 (7)
S100A6			transporter	Activated	3.162	0.000238	0.00623	AURKA,CDK1,CDKN3,CENPA,CXCL2,DEPDC1,NCAPH,NEK2,PBK,TYMS	537 (7)
ZNF217			transcription regulator		1.732	0.00025	0.00643	ANK3,ASF1B,ATAD2,CENPK,EPHX4,IGDCC3,IGFBP3,MYCN,MYO1B,NRK,NRXN3,PIPOX,RCAN1,SEC14L2,SOCS2,ST3GAL6,STRA6,VSNL1
KRAS			enzyme		0.124	0.00026	0.00666	ACLY,ADH4,AOX1,ARG1,ATF5,AURKB,AXIN2,BCAM,BEX1,BIRC5,BMP4,BSG,CBX5,CCNA2,CCNB1,CDK4,CDT1,CFTR,CLU,CNTN3,COL4A3,CPM,CSE1L,CXCL14,CYP2J2,DBN1,DNMT1,DNMT3A,DSE,DUSP5,E2F1,EDEM1,EGFR,EPCAM,EXT1,EZH2,FCGR2B,FGF7,FOXM1,FRRS1L,GADD45A,GALNT3,GCLM,GGT1,GMNN,GPC3,GXYLT2,H1-2,H2AC6,H2BC10,H2BC4,H3C1,H3C2,H4C4,HAMP,HMGA1,HSPB1,IGF2,IGF2BP2,IL33,IRF1,ITIH1,LIPG,LMNB1,MRC1,MT-CO1,MT-ND4,MTHFD1,MUC6,MYBL2,MYCN…	874 (23)
IGF1	-37.442	-37.442	growth factor		-0.148	0.000275	0.00701	AQP4,BIRC5,BMP4,BRCA1,BSG,C4A/C4B,CCNA2,CCNB1,CCNE1,CDK1,CDK4,CISH,CLU,COL2A1,CRX,CYFIP2,CYP11A1,CYP19A1,DMD,E2F1,ERRFI1,ESR1,ESR2,FBLN1,FHOD3,GADD45A,GADD45G,GCK,GHR,GPD1,GRM7,H2AX,HDC,HGF,HMGA1,HMGCR,HSD11B1,HSD17B3,ID2,IGF1,IGF2,IGFBP3,IGFBP4,IHH,IL1R1,IL4R,MAFG,MKI67,MUC5B,MYCN,NCAM1,NTRK2,PARP1,PBK,PCK2,PCNA,PDGFRA,PDGFRB,PGR,PLA2G2A,PLP1,PTH1R,RND1,SLC23A2,SLPI,SORT1,SQLE,SRD5A1,TF,TH,THRSP…	986 (20)
NR5A2			ligand-dependent nuclear receptor		-0.859	0.000275	0.00701	ABCB11,ABCB4,ABCC3,AFP,BAAT,C3,C5,CFP,CRP,CYP11A1,CYP19A1,CYP21A2,CYP8B1,FGB,GADD45G,GLS2,GOT1,HMGCR,HP,NR0B2,NR1I2,PTGDS,SLC10A1	917 (24)
PRDM1			transcription regulator		-1.687	0.000277	0.00701	ACOX2,AFF3,AFP,ALPL,AXIN2,BMP5,CFH,CLTA,CRP,CXCL2,CYP4V2,ECM1,ESR1,F9,FGA,FGB,FGG,FNDC5,GBE1,GPAT3,H2AC18/H2AC19,HAL,ID2,IGHG1,IGHM,JCHAIN,MAP7D2,MT2A,PLAAT4,PLAC8,S100A8,SCARA5,SERPINA3,SLC25A37,SLC6A12,SLCO2B1,SOCS2,SRD5A1,STAT4,TNFSF10,TRIB1,TRPM8,TTR	792 (17)
ACVR1			kinase		1.119	0.000282	0.00712	ALPL,AUTS2,C1R,DCN,DLX5,HAMP,HHIP,ID2,IL33,MSX1,RNF157,TLX2,TSLP
RUVBL1			transcription regulator		-0.853	0.000282	0.00712	AXIN2,CYP4F3,GADD45B,H2AC20,H2BC12,IGFBP3,MCM3,MCM4,PCNA,PLAC8,RBL1,SRD5A1,ZDBF2	452 (9)
MAP2K5			kinase	Activated	2.095	0.000291	0.00732	AACS,ACLY,CYP51A1,FDFT1,FDPS,HMGCR,IDI1,INSIG1,MUC5B,MVD,NSDHL,SOAT2,SQLE,TH	504 (8)
LONP1			peptidase	Inhibited	-3.162	0.000297	0.00742	ACADS,ACAT1,CALU,H2BC4,HSPB1,MT-ATP6,MT-ATP8,MT-CO1,MT-CO3,MT-CYB,MT-ND1,MT-ND3,MT-ND4,MT-ND4L,MT-ND5,MT-ND6,OXCT1,SOD2
NCOR1			transcription regulator		0.896	0.000303	0.00756	ABCB11,ACOX1,AFP,APOF,AZGP1,BCL3,CCNA2,CYP3A5,DDT,DIO1,HP,IGFBP3,MT1X,PDK4,PFKFB1,PLA2G2A,PTGDS,THRSP,TSLP,UGT2B15,UGT2B17	761 (20)
CG			complex		0.552	0.000317	0.00784	ACSL1,AKR1C3,AR,AXIN2,BARD1,BHMT,BLM,BMP4,BMP6,BMPR1B,CAMK4,CAT,CCDC86,CDC6,CDK4,CLU,CTSV,CYP11A1,CYP19A1,CYP26A1,DMD,DNAH11,DPT,DTL,ESM1,ESR2,FAM110C,GREM2,HMGA1,HMGA2,HMGCR,HPGD,HSD11B1,HSD17B3,IGF1,IGFBP3,IGFBP4,IL13RA2,IL33,IL4R,KCNJ3,KHK,LIN28B,MCM10,MEGF10,NPR3,NR0B2,NR3C2,NTRK2,PCNA,PGR,PLPP3,PPARA,PTGFR,SLC4A4,SRD5A2,STEAP1,SULT2A1,TRO	955 (20)
GCG			other	Inhibited	-2.628	0.000321	0.00792	ACADL,ACADS,BMP4,CBS/CBSL,CPT1A,CYP2C9,ETNPPL,FAM72A,FDPS,GCGR,GFRA1,GREM2,HMGCR,IAPP,IGFBP4,PCK1,PPARGC1A,SDS,TAT	682 (18)
E2F5			transcription regulator			0.000338	0.00829	AURKB,CDK1,DIRAS3,E2F1,FOXJ1,MT1G,MYBL2,MYCN,PCNA
RASSF1			other		-0.556	0.000339	0.00829	ABAT,ALDH1A1,CCNA2,CLU,DACH1,DKK1,EGFR,ESR1,FRMD4B,GHR,H2BC4,IGFBP3,LDB2,MAP3K5,MDK,SAMD5,SELENOP,SRPX,TP53INP1,TUBB	808 (19)
ATF6			transcription regulator		0.58	0.00034	0.00829	ACOX1,AURKA,BUB1,CDKN3,CPT1A,CPT2,DAPK1,FDPS,HMMR,NR0B2,PCK1,PPARA,RAN,RCAN1,TROAP,UBE2C	719 (19)
C4BP			complex	Activated	2.236	0.000357	0.00865	CYP51A1,FDFT1,HMGCR,IDI1,MVD
NELFCD			other	Activated	2	0.000357	0.00865	BSG,CCNB2,DLGAP5,MYBL2,TOP2A
CREB3L4			transcription regulator		-1	0.000394	0.00936	ANG,ANKH,ID2,KDELR3
SLC13A1			transporter		-1.789	0.000394	0.00936	ACLY,ACTG1,AKR1C3,ALDH1A1,C6,C9,CD163,EDEM1,HSPB1,IGF1,INMT,INSIG1,ITIH3,KLF9,MVD,PCK1,REG3A,RPL8,SLC38A4,SLCO1B3
ZFP36			transcription regulator		-1.606	0.000394	0.00936	CDC6,CENPA,CXCL2,E2F1,E2F8,IRF1,KIF11,KIF14,KIF18A,KNTC1,LTF,NEK2,NUF2,PBK,PRC1,S100A8,SOX6,TLCD4,TLR4,TOP2A	812 (20)
GNA15			enzyme			0.000414	0.00978	AKAP12,ARG1,AVPR1A,BMP4,C3,CDO1,CP,CTH,CXCL2,DPYS,FBLN5,FGF7,GADD45A,MGST1,NPR3,OLR1,PFN2,SERPINA3,SLC6A4,SOD2,SORBS2,SYNE1,XDH	785 (16)

## Sheet: Table S3 27195 CpGs
Column #	Probeset ID	Gene Symbol	Relation_to_UCSC_CpG_Island	UCSC_RefGene_Group.0	p-value(Type)	p-value(Tumor vs. Control)	T(Tumor vs. Control)	Difference(Tumor vs. Control)	Difference(Tumor vs. Control) (Description)	Beta Difference(Tumor vs. Control)	Beta Difference(Tumor vs. Control) (Description)	F(Type)	SS(Type)	F(Error)
18878	cg27011480	HLA-L	Island	Body	0.00190269	0.00190269	10.3897	8.15011	Tumor up vs Control	0.867126	Tumor up vs Control	107.945	107.945	1
35820	cg16174370	WNK2	Island	TSS200	0.00138096	0.00138096	11.5857	7.5896	Tumor up vs Control	0.828953	Tumor up vs Control	134.227	134.227	1
10173	cg22195627		Island		0.00402857	0.00402857	8.03283	8.75942	Tumor up vs Control	0.820401	Tumor up vs Control	64.5263	64.5263	1
33275	cg04039555	BHLHB9	Island	TSS200	0.00221157	0.00221157	9.86998	7.5189	Tumor up vs Control	0.816308	Tumor up vs Control	97.4165	97.4165	1
4086	cg23371746	TBX15	S_Shore	TSS1500	0.00137934	0.00137934	11.5903	7.17156	Tumor up vs Control	0.813954	Tumor up vs Control	134.335	134.335	1
62245	cg10272601	WNK2	Island	TSS200	0.000793747	0.000793747	13.9727	7.24562	Tumor up vs Control	0.805024	Tumor up vs Control	195.235	195.235	1
81217	cg10659805	DLX6AS	Island	Body	0.00602689	0.00602689	6.98347	7.84806	Tumor up vs Control	0.800731	Tumor up vs Control	48.7688	48.7688	1
15439	cg21189438	C9orf122	Island	Body	0.00198525	0.00198525	10.2403	7.13897	Tumor up vs Control	0.798994	Tumor up vs Control	104.864	104.864	1
5930	cg10281741	WNK2	Island	TSS200	6.20422e-05	6.20422e-05	32.8432	7.39902	Tumor up vs Control	0.794277	Tumor up vs Control	1078.68	1078.68	1
90738	cg25138854		Island		0.0014584	0.0014584	11.3731	7.90503	Tumor up vs Control	0.787762	Tumor up vs Control	129.348	129.348	1
11396	cg27179622	LEFTY2	Island	Body	0.00141203	0.00141203	11.4985	6.68008	Tumor up vs Control	0.783531	Tumor up vs Control	132.216	132.216	1
30452	cg23497383	LOC151174	Island	Body	0.000327514	0.000327514	18.8198	7.30237	Tumor up vs Control	0.777425	Tumor up vs Control	354.184	354.184	1
11010	cg19337852	SPINT2	Island	5'UTR	0.000650637	0.000650637	14.9414	7.33065	Tumor up vs Control	0.775604	Tumor up vs Control	223.245	223.245	1
80703	cg20699586		Island		0.000781068	0.000781068	14.0488	6.3329	Tumor up vs Control	0.774762	Tumor up vs Control	197.368	197.368	1
21891	cg22984571		Island		0.00235952	0.00235952	9.654	7.36956	Tumor up vs Control	0.768635	Tumor up vs Control	93.1996	93.1996	1
48621	cg27032146	DLX5	Island	Body	0.000993117	0.000993117	12.9542	6.85705	Tumor up vs Control	0.764937	Tumor up vs Control	167.811	167.811	1
28895	cg05309948	ASCL2	Island	TSS1500	0.00380786	0.00380786	8.1907	6.70711	Tumor up vs Control	0.764539	Tumor up vs Control	67.0875	67.0875	1
107130	cg22346124	ASCL2	Island	1stExon	0.00127154	0.00127154	11.9146	7.81043	Tumor up vs Control	0.76353	Tumor up vs Control	141.957	141.957	1
31578	cg20034792		Island		0.00837393	0.00837393	6.22084	6.90197	Tumor up vs Control	0.762456	Tumor up vs Control	38.6989	38.6989	1
50182	cg25351606		Island		0.000635371	0.000635371	15.0614	6.11558	Tumor up vs Control	0.761721	Tumor up vs Control	226.845	226.845	1
40641	cg13530938	LOC151174	Island	Body	0.000430242	0.000430242	17.1722	7.42263	Tumor up vs Control	0.756937	Tumor up vs Control	294.886	294.886	1
42892	cg10703826	TBX15	Island	1stExon	0.00341317	0.00341317	8.50559	6.22886	Tumor up vs Control	0.756025	Tumor up vs Control	72.3451	72.3451	1
43526	cg22399133	CRYGD	Island	1stExon	0.00121465	0.00121465	12.1008	6.0722	Tumor up vs Control	0.755398	Tumor up vs Control	146.43	146.43	1
26500	cg25040746	EPAS1		Body	0.000283165	0.000283165	19.7612	5.9701	Tumor up vs Control	0.752866	Tumor up vs Control	390.506	390.506	1
416	cg03679755		Island		0.00283131	0.00283131	9.06983	6.1463	Tumor up vs Control	0.747222	Tumor up vs Control	82.2618	82.2618	1
61957	cg03192598		Island		0.00857796	0.00857796	6.16806	8.10323	Tumor up vs Control	0.746369	Tumor up vs Control	38.0449	38.0449	1
306398	cg09177106		Island		0.00133762	0.00133762	11.7117	6.07196	Tumor up vs Control	0.74542	Tumor up vs Control	137.163	137.163	1
116525	cg08369368	NSD1	Island	TSS200	0.00190103	0.00190103	10.3928	7.33559	Tumor up vs Control	0.744638	Tumor up vs Control	108.009	108.009	1
96185	cg18369516	ZBTB46	Island	Body	0.00819111	0.00819111	6.26959	6.24168	Tumor up vs Control	0.743164	Tumor up vs Control	39.3077	39.3077	1
74876	cg06537894	MAST1	Island	Body	0.000531214	0.000531214	15.9971	6.23701	Tumor up vs Control	0.743136	Tumor up vs Control	255.908	255.908	1
46613	cg09359114	DLX5	N_Shore	Body	0.00126797	0.00126797	11.9259	6.38595	Tumor up vs Control	0.742368	Tumor up vs Control	142.228	142.228	1
19107	cg11207307	SLC2A14	Island	TSS200	0.00263822	0.00263822	9.2921	5.92686	Tumor up vs Control	0.739215	Tumor up vs Control	86.3432	86.3432	1
491060	cg01323148	NRP2	Island	Body	0.00264968	0.00264968	9.27831	5.98357	Tumor up vs Control	0.739168	Tumor up vs Control	86.0871	86.0871	1
148583	cg14635269	LMX1B		Body	0.00166695	0.00166695	10.8682	5.68462	Tumor up vs Control	0.738466	Tumor up vs Control	118.117	118.117	1
80554	cg19725903	PLBD1	Island	TSS1500	0.00385503	0.00385503	8.15596	6.19306	Tumor up vs Control	0.732824	Tumor up vs Control	66.5197	66.5197	1
66661	cg22352818		Island		0.000633993	0.000633993	15.0724	6.19462	Tumor up vs Control	0.731968	Tumor up vs Control	227.177	227.177	1
58722	cg22895601				0.000819051	0.000819051	13.8255	6.83411	Tumor up vs Control	0.731941	Tumor up vs Control	191.144	191.144	1
48700	cg10021668	DUSP23	Island	Body	0.00351517	0.00351517	8.41976	6.42139	Tumor up vs Control	0.731021	Tumor up vs Control	70.8924	70.8924	1
84847	cg13802013		Island		0.000133665	0.000133665	25.4105	6.83306	Tumor up vs Control	0.729949	Tumor up vs Control	645.691	645.691	1
52000	cg00247571		N_Shore		0.00445026	0.00445026	7.76079	5.77456	Tumor up vs Control	0.729723	Tumor up vs Control	60.2299	60.2299	1
9271	cg10393598		Island		0.00186557	0.00186557	10.4596	6.87926	Tumor up vs Control	0.728655	Tumor up vs Control	109.404	109.404	1
93603	cg01815567		N_Shore		0.00498667	0.00498667	7.46024	5.96185	Tumor up vs Control	0.728461	Tumor up vs Control	55.6551	55.6551	1
61753	cg18502142	DLX6AS		Body	0.00514934	0.00514934	7.37742	5.93797	Tumor up vs Control	0.726675	Tumor up vs Control	54.4263	54.4263	1
33692	cg21654383		Island		0.00466547	0.00466547	7.63474	6.65348	Tumor up vs Control	0.726402	Tumor up vs Control	58.2892	58.2892	1
50447	cg03190219		Island		0.000324126	0.000324126	18.8856	6.23735	Tumor up vs Control	0.726077	Tumor up vs Control	356.665	356.665	1
47285	cg07860213	PRDM14	Island	Body	0.00285301	0.00285301	9.0461	6.73151	Tumor up vs Control	0.725538	Tumor up vs Control	81.832	81.832	1
67832	cg24884142	TBX15	Island	1stExon	0.00623028	0.00623028	6.90286	6.2837	Tumor up vs Control	0.725254	Tumor up vs Control	47.6495	47.6495	1
625	cg06302025	BHLHB9	Island	TSS200	0.00177603	0.00177603	10.6363	5.97584	Tumor up vs Control	0.724695	Tumor up vs Control	113.131	113.131	1
95214	cg10626816				0.00576548	0.00576548	7.09249	6.77405	Tumor up vs Control	0.724587	Tumor up vs Control	50.3034	50.3034	1
47003	cg13300273	GPR25	Island	1stExon	0.00951341	0.00951341	5.94559	6.30391	Tumor up vs Control	0.724389	Tumor up vs Control	35.35	35.35	1
614533	cg08668790	ZNF154	S_Shore	TSS200	0.000861964	0.000861964	13.5892	6.28642	Tumor up vs Control	0.724188	Tumor up vs Control	184.666	184.666	1
33474	cg00446123	LIME1	N_Shore	TSS200	0.00247622	0.00247622	9.49591	5.54863	Tumor up vs Control	0.723115	Tumor up vs Control	90.1723	90.1723	1
45074	cg20092531		Island		0.00424989	0.00424989	7.8856	5.6574	Tumor up vs Control	0.723013	Tumor up vs Control	62.1827	62.1827	1
13252	cg15219228	TULP1	Island	Body	0.000963321	0.000963321	13.0883	5.92267	Tumor up vs Control	0.722758	Tumor up vs Control	171.303	171.303	1
75287	cg16399136		Island		0.00722821	0.00722821	6.55225	7.22333	Tumor up vs Control	0.721955	Tumor up vs Control	42.932	42.932	1
17821	cg00206414	BCOR	Island	5'UTR	0.000415984	0.000415984	17.3678	5.67818	Tumor up vs Control	0.719789	Tumor up vs Control	301.641	301.641	1
39741	cg26345105		S_Shore		0.00351601	0.00351601	8.41907	5.57122	Tumor up vs Control	0.719421	Tumor up vs Control	70.8807	70.8807	1
34067	cg15092343	MSX1	Island	TSS1500	0.00376591	0.00376591	8.22207	6.08709	Tumor up vs Control	0.718899	Tumor up vs Control	67.6024	67.6024	1
71073	cg25258740	KCNC2	Island	5'UTR	0.00174334	0.00174334	10.7037	6.05033	Tumor up vs Control	0.718876	Tumor up vs Control	114.57	114.57	1
77400	cg04187185	CCL28	Island	Body	0.00697329	0.00697329	6.63548	6.31553	Tumor up vs Control	0.718656	Tumor up vs Control	44.0295	44.0295	1
104440	cg00328582	BHLHB9	Island	TSS200	0.00019305	0.00019305	22.4683	7.00459	Tumor up vs Control	0.718607	Tumor up vs Control	504.827	504.827	1
70124	cg21831898	C1orf51	Island	TSS1500	0.00277433	0.00277433	9.13328	7.42267	Tumor up vs Control	0.717792	Tumor up vs Control	83.4169	83.4169	1
16771	cg13930892	ASCL2	Island	1stExon	0.00642618	0.00642618	6.82844	5.96392	Tumor up vs Control	0.717659	Tumor up vs Control	46.6276	46.6276	1
26917	cg13854227	GUCY1B3	Island	5'UTR	0.00795841	0.00795841	6.33375	5.89873	Tumor up vs Control	0.717486	Tumor up vs Control	40.1164	40.1164	1
80630	cg00074145	ONECUT1	N_Shore	Body	0.00585494	0.00585494	7.05446	6.35861	Tumor up vs Control	0.715949	Tumor up vs Control	49.7654	49.7654	1
246488	cg09563216	C1orf51	S_Shore	1stExon	0.00295967	0.00295967	8.93287	5.61764	Tumor up vs Control	0.71401	Tumor up vs Control	79.7962	79.7962	1
56804	cg06765552		Island		0.00370174	0.00370174	8.27098	6.15012	Tumor up vs Control	0.713583	Tumor up vs Control	68.409	68.409	1
120113	cg11377136	PKDREJ	Island	1stExon	0.00132788	0.00132788	11.7407	6.53933	Tumor up vs Control	0.713569	Tumor up vs Control	137.845	137.845	1
22856	cg25636224	WNK2	Island	TSS200	0.00405648	0.00405648	8.01368	6.53989	Tumor up vs Control	0.711932	Tumor up vs Control	64.2191	64.2191	1
478180	cg12506930	ZNF154	S_Shore	TSS200	0.00152799	0.00152799	11.1945	5.81075	Tumor up vs Control	0.71127	Tumor up vs Control	125.316	125.316	1
17901	cg12158483	BAIAP2L2	Island	Body	0.00267789	0.00267789	9.24472	6.21552	Tumor up vs Control	0.710431	Tumor up vs Control	85.4648	85.4648	1
295779	cg25819602	DLX6AS	N_Shelf	Body	0.00220315	0.00220315	9.88285	6.13234	Tumor up vs Control	0.710154	Tumor up vs Control	97.6708	97.6708	1
54078	cg12352124		Island		0.00148372	0.00148372	11.3068	6.10257	Tumor up vs Control	0.71012	Tumor up vs Control	127.845	127.845	1
105705	cg09473359		Island		0.00114984	0.00114984	12.3276	5.81005	Tumor up vs Control	0.709977	Tumor up vs Control	151.971	151.971	1
11121	cg20985450	ZIC5	Island	Body	0.00521553	0.00521553	7.3447	6.18014	Tumor up vs Control	0.709736	Tumor up vs Control	53.9447	53.9447	1
58033	cg24740026		Island		0.00261877	0.00261877	9.31568	6.47898	Tumor up vs Control	0.709731	Tumor up vs Control	86.782	86.782	1
38021	cg03599978				0.00869033	0.00869033	6.13969	6.26266	Tumor up vs Control	0.708795	Tumor up vs Control	37.6958	37.6958	1
44203	cg12630461	RCCD1	Island	Body	0.00169981	0.00169981	10.7962	7.08641	Tumor up vs Control	0.707791	Tumor up vs Control	116.559	116.559	1
16135	cg07702853	C1orf51	N_Shore	TSS1500	0.00787035	0.00787035	6.35867	6.77271	Tumor up vs Control	0.707711	Tumor up vs Control	40.4327	40.4327	1
26269	cg21185289	TLX2	Island	3'UTR	0.000488198	0.000488198	16.458	7.04444	Tumor up vs Control	0.707555	Tumor up vs Control	270.867	270.867	1
109706	cg16737517	ZBTB46	Island	Body	0.0059075	0.0059075	7.03247	5.70942	Tumor up vs Control	0.705635	Tumor up vs Control	49.4556	49.4556	1
272551	cg17933722		Island		0.00234876	0.00234876	9.6691	5.81091	Tumor up vs Control	0.705322	Tumor up vs Control	93.4914	93.4914	1
730508	cg15167169	ADGRG6		Body	0.000348486	0.000348486	18.4318	5.23815	Tumor up vs Control	0.70532	Tumor up vs Control	339.731	339.731	1
105269	cg20377305	DLX5	Island	Body	0.00105336	0.00105336	12.6987	6.33721	Tumor up vs Control	0.704979	Tumor up vs Control	161.258	161.258	1
18649	cg08173692	PRR18	Island	1stExon	2.92141e-05	2.92141e-05	42.2345	7.14798	Tumor up vs Control	0.704809	Tumor up vs Control	1783.76	1783.76	1
233845	cg08814020	POLR1A		Body	0.000521136	0.000521136	16.1005	5.18882	Tumor up vs Control	0.704427	Tumor up vs Control	259.227	259.227	1
92324	cg00492719	SLFN12		TSS1500	0.00258298	0.00258298	9.35969	6.05767	Tumor up vs Control	0.704181	Tumor up vs Control	87.6037	87.6037	1
96712	cg12435415		N_Shore		0.00183879	0.00183879	10.5113	6.81078	Tumor up vs Control	0.703178	Tumor up vs Control	110.487	110.487	1
409213	cg07584516	VWA8		Body	0.00269343	0.00269343	9.2264	5.39476	Tumor up vs Control	0.703034	Tumor up vs Control	85.1264	85.1264	1
15737	cg06966811	OTX2	Island	5'UTR	0.00297664	0.00297664	8.91535	5.54214	Tumor up vs Control	0.702116	Tumor up vs Control	79.4835	79.4835	1
65143	cg08169827		Island		0.00305736	0.00305736	8.8338	5.45651	Tumor up vs Control	0.701704	Tumor up vs Control	78.0361	78.0361	1
111711	cg11213690		Island		0.00450817	0.00450817	7.72609	6.0362	Tumor up vs Control	0.701389	Tumor up vs Control	59.6925	59.6925	1
441212	cg20099340	CIART	S_Shore	TSS200	0.00120345	0.00120345	12.1388	6.04177	Tumor up vs Control	0.700758	Tumor up vs Control	147.352	147.352	1
496852	cg07265743	TBX4	Island	Body	0.000415464	0.000415464	17.3751	5.80495	Tumor up vs Control	0.700249	Tumor up vs Control	301.895	301.895	1
764782	cg24924577	SEMA4B		5'UTR	0.00395734	0.00395734	8.0825	5.56741	Tumor up vs Control	0.700191	Tumor up vs Control	65.3269	65.3269	1
97456	cg19414598	DMC1	Island	5'UTR	0.00548212	0.00548212	7.21828	6.21688	Tumor up vs Control	0.699783	Tumor up vs Control	52.1035	52.1035	1
55329	cg05661282	ZNF154	Island	5'UTR	0.00080426	0.00080426	13.9108	6.32695	Tumor up vs Control	0.699746	Tumor up vs Control	193.509	193.509	1
438658	cg21946006		Island		0.00201032	0.00201032	10.1966	5.49308	Tumor up vs Control	0.698876	Tumor up vs Control	103.971	103.971	1
96477	cg02776664	MAST1	Island	Body	0.004092	0.004092	7.98956	6.20941	Tumor up vs Control	0.697698	Tumor up vs Control	63.8331	63.8331	1
19072	cg13246235	PHACTR1	Island	Body	0.00374576	0.00374576	8.23731	6.22425	Tumor up vs Control	0.697484	Tumor up vs Control	67.8533	67.8533	1
54023	cg06710082	HCG9	N_Shore	Body	0.00310846	0.00310846	8.78364	5.85256	Tumor up vs Control	0.696598	Tumor up vs Control	77.1522	77.1522	1
105574	cg24051554	LOC100132111	Island	Body	0.000771121	0.000771121	14.1097	6.26148	Tumor up vs Control	0.696549	Tumor up vs Control	199.083	199.083	1
53248	cg21201401	LIME1	N_Shore	TSS200	0.00455735	0.00455735	7.69709	5.30931	Tumor up vs Control	0.696322	Tumor up vs Control	59.2451	59.2451	1
110761	cg15375239	SPINT2	Island	5'UTR	0.00018398	0.00018398	22.8334	7.24821	Tumor up vs Control	0.695701	Tumor up vs Control	521.362	521.362	1
64263	cg27364741	OTX1	Island	Body	0.00243176	0.00243176	9.55495	6.32881	Tumor up vs Control	0.695652	Tumor up vs Control	91.2971	91.2971	1
38995	cg12744820	OLIG3	Island	1stExon	2.28246e-05	2.28246e-05	45.8608	5.97356	Tumor up vs Control	0.695606	Tumor up vs Control	2103.21	2103.21	1
97467	cg25192855	IRF6	N_Shore	5'UTR	0.00218315	0.00218315	9.91367	5.37127	Tumor up vs Control	0.695145	Tumor up vs Control	98.2808	98.2808	1
484203	cg09632136	NNMT		TSS1500	0.00031316	0.00031316	19.1049	5.02471	Tumor up vs Control	0.694398	Tumor up vs Control	364.999	364.999	1
43020	cg14789818		Island		0.00239808	0.00239808	9.60063	5.66549	Tumor up vs Control	0.694302	Tumor up vs Control	92.1722	92.1722	1
538405	cg02701278		Island		0.00101358	0.00101358	12.8651	5.55778	Tumor up vs Control	0.693584	Tumor up vs Control	165.512	165.512	1
123778	cg12782180	LEP	Island	TSS1500	0.00521976	0.00521976	7.34263	5.61386	Tumor up vs Control	0.693019	Tumor up vs Control	53.9142	53.9142	1
742919	cg27049766	ZNF154	Island	5'UTR	0.00370506	0.00370506	8.26841	6.023	Tumor up vs Control	0.692943	Tumor up vs Control	68.3666	68.3666	1
356635	cg25150351	TFDP2		5'UTR	0.00273681	0.00273681	9.17601	5.86187	Tumor up vs Control	0.692088	Tumor up vs Control	84.1992	84.1992	1
396496	cg05562612	RNF185	S_Shelf	5'UTR	0.00239509	0.00239509	9.60473	5.4318	Tumor up vs Control	0.692019	Tumor up vs Control	92.2508	92.2508	1
514773	cg26074349		Island		0.000812846	0.000812846	13.861	5.38431	Tumor up vs Control	0.691853	Tumor up vs Control	192.127	192.127	1
120668	cg14015044	TNFRSF10C	Island	5'UTR	0.00110875	0.00110875	12.4805	7.37198	Tumor up vs Control	0.691806	Tumor up vs Control	155.762	155.762	1
190890	cg23179283	GFOD1		Body	0.000605786	0.000605786	15.3052	5.4279	Tumor up vs Control	0.6912	Tumor up vs Control	234.249	234.249	1
572521	cg08145590	C3orf15	Island	Body	0.00308523	0.00308523	8.80631	5.49331	Tumor up vs Control	0.691119	Tumor up vs Control	77.551	77.551	1
187277	cg14905498	AGTR1		TSS1500	0.000482927	0.000482927	16.5182	5.01947	Tumor up vs Control	0.690372	Tumor up vs Control	272.851	272.851	1
59414	cg14602530		Island		0.00228881	0.00228881	9.75491	5.63011	Tumor up vs Control	0.690318	Tumor up vs Control	95.1583	95.1583	1
243804	cg18206481	LMX1A	Island	Body	0.00328232	0.00328232	8.6208	5.34131	Tumor up vs Control	0.690052	Tumor up vs Control	74.3182	74.3182	1
442094	cg09746470	HABP2		5'UTR	0.00075696	0.00075696	14.1982	5.49288	Tumor up vs Control	0.687365	Tumor up vs Control	201.588	201.588	1
106855	cg06799422	MGA	N_Shore	TSS1500	0.00360929	0.00360929	8.34343	6.0047	Tumor up vs Control	0.68704	Tumor up vs Control	69.6128	69.6128	1
31944	cg00960700	TBCD	Island	TSS1500	3.19534e-05	3.19534e-05	40.9897	6.50412	Tumor up vs Control	0.68703	Tumor up vs Control	1680.15	1680.15	1
70824	cg02430063	EML2	S_Shelf	1stExon	0.00110654	0.00110654	12.4889	6.00059	Tumor up vs Control	0.686652	Tumor up vs Control	155.972	155.972	1
70368	cg05297854	TRABD	Island	TSS1500	0.000654365	0.000654365	14.9127	5.07345	Tumor up vs Control	0.686515	Tumor up vs Control	222.387	222.387	1
91144	cg09863368		Island		0.0029059	0.0029059	8.98926	6.25575	Tumor up vs Control	0.685904	Tumor up vs Control	80.8069	80.8069	1
54830	cg27478313	GMDS	Island	Body	0.000603395	0.000603395	15.3256	5.53553	Tumor up vs Control	0.685826	Tumor up vs Control	234.874	234.874	1
369514	cg15798385	EVX1	N_Shore	TSS1500	0.00424225	0.00424225	7.89052	5.22902	Tumor up vs Control	0.685634	Tumor up vs Control	62.2602	62.2602	1
62970	cg21771200	ZNF833	N_Shore	TSS200	0.00223712	0.00223712	9.83133	5.58758	Tumor up vs Control	0.685225	Tumor up vs Control	96.6551	96.6551	1
3646	cg12101586	CYP1A1	Island	TSS1500	0.00408898	0.00408898	7.9916	5.30849	Tumor up vs Control	0.684989	Tumor up vs Control	63.8657	63.8657	1
109639	cg16655905	SPINT2	Island	5'UTR	0.0002556	0.0002556	20.4516	7.11317	Tumor up vs Control	0.684834	Tumor up vs Control	418.269	418.269	1
83006	cg10799055				0.00975676	0.00975676	5.89238	6.28845	Tumor up vs Control	0.684779	Tumor up vs Control	34.7202	34.7202	1
484508	cg16323641	CASK		Body	0.00133168	0.00133168	11.7294	5.00272	Tumor up vs Control	0.684643	Tumor up vs Control	137.578	137.578	1
769694	cg03846951		Island		0.00462529	0.00462529	7.65769	5.78895	Tumor up vs Control	0.684571	Tumor up vs Control	58.6402	58.6402	1
48665	cg10055771	C1orf51	S_Shore	TSS1500	0.00527683	0.00527683	7.31489	6.90336	Tumor up vs Control	0.684569	Tumor up vs Control	53.5077	53.5077	1
5169	cg10143811	LMO3		5'UTR	0.00732078	0.00732078	6.52297	6.06308	Tumor up vs Control	0.683263	Tumor up vs Control	42.5492	42.5492	1
51469	cg23829024	HIST1H1A	N_Shelf	TSS200	0.002802	0.002802	9.10226	6.8252	Tumor up vs Control	0.683026	Tumor up vs Control	82.8511	82.8511	1
183327	cg22812151	GRB10		Body	0.00158947	0.00158947	11.0454	4.96199	Tumor up vs Control	0.681997	Tumor up vs Control	122.002	122.002	1
355229	cg26199241		Island		0.000600235	0.000600235	15.3527	5.25164	Tumor up vs Control	0.681647	Tumor up vs Control	235.706	235.706	1
524290	cg00419702	BAIAP2L2	Island	Body	0.00051534	0.00051534	16.1612	5.32328	Tumor up vs Control	0.681442	Tumor up vs Control	261.185	261.185	1
7242	cg19866866	ZNF648	Island	Body	0.000228294	0.000228294	21.241	6.23149	Tumor up vs Control	0.681071	Tumor up vs Control	451.178	451.178	1
45164	cg21460606	TNXB	Island	Body	0.00976419	0.00976419	5.89078	5.822	Tumor up vs Control	0.679377	Tumor up vs Control	34.7013	34.7013	1
743243	cg07471461				0.0017541	0.0017541	10.6814	5.18777	Tumor up vs Control	0.679237	Tumor up vs Control	114.091	114.091	1
241942	cg06883317				0.00182736	0.00182736	10.5336	5.20769	Tumor up vs Control	0.678584	Tumor up vs Control	110.957	110.957	1
595841	cg05237485		Island		0.00300158	0.00300158	8.88985	5.55081	Tumor up vs Control	0.67856	Tumor up vs Control	79.0294	79.0294	1
106659	cg27527108		Island		0.00390327	0.00390327	8.12101	6.05096	Tumor up vs Control	0.677635	Tumor up vs Control	65.9508	65.9508	1
63145	cg15887754	BCOR	Island	5'UTR	0.000170253	0.000170253	23.434	5.33667	Tumor up vs Control	0.677444	Tumor up vs Control	549.151	549.151	1
15595	cg09657963	HEPACAM	Island	3'UTR	0.00987685	0.00987685	5.86676	6.27798	Tumor up vs Control	0.677172	Tumor up vs Control	34.4189	34.4189	1
114867	cg16966315		Island		0.00999874	0.00999874	5.84117	6.26038	Tumor up vs Control	0.677107	Tumor up vs Control	34.1193	34.1193	1
45943	cg27553926				0.00164523	0.00164523	10.9167	5.57748	Tumor up vs Control	0.676984	Tumor up vs Control	119.175	119.175	1
333430	cg00983956	ZNF154	S_Shore	TSS200	0.00370592	0.00370592	8.26775	5.27013	Tumor up vs Control	0.676774	Tumor up vs Control	68.3558	68.3558	1
47007	cg17019053	C2orf65	Island	TSS200	0.00333502	0.00333502	8.57368	5.51536	Tumor up vs Control	0.676181	Tumor up vs Control	73.508	73.508	1
71447	cg12905085		Island		0.00260425	0.00260425	9.33344	4.96932	Tumor up vs Control	0.676135	Tumor up vs Control	87.1132	87.1132	1
724946	cg21016778	DPP8		5'UTR	0.000603585	0.000603585	15.324	4.84588	Tumor up vs Control	0.674474	Tumor up vs Control	234.824	234.824	1
410065	cg02094283	NNMT		TSS1500	0.00182785	0.00182785	10.5327	5.4594	Tumor up vs Control	0.674434	Tumor up vs Control	110.937	110.937	1
593494	cg21647227	TBX15	Island	5'UTR	0.00551099	0.00551099	7.20507	5.4097	Tumor up vs Control	0.674261	Tumor up vs Control	51.9131	51.9131	1
81275	cg22275864	ADRB3	Island	Body	0.00752023	0.00752023	6.46153	5.90677	Tumor up vs Control	0.674076	Tumor up vs Control	41.7513	41.7513	1
80119	cg02362103	TBX15	S_Shore	TSS1500	0.00303953	0.00303953	8.85157	6.16011	Tumor up vs Control	0.674004	Tumor up vs Control	78.3502	78.3502	1
173792	cg16437904	MAPKAP1		Body	0.000123153	0.000123153	26.1163	4.81676	Tumor up vs Control	0.673991	Tumor up vs Control	682.063	682.063	1
19722	cg26335476	LOC101927318	Island	Body	0.000443134	0.000443134	17.0027	5.52543	Tumor up vs Control	0.673706	Tumor up vs Control	289.092	289.092	1
469295	cg05990544	HIST1H4L	S_Shore	TSS200	0.00248087	0.00248087	9.48981	5.12717	Tumor up vs Control	0.67347	Tumor up vs Control	90.0564	90.0564	1
515124	cg15199678	DLX6AS	N_Shelf	Body	0.00139073	0.00139073	11.558	5.3579	Tumor up vs Control	0.673119	Tumor up vs Control	133.587	133.587	1
60129	cg13092405		Island		0.000724729	0.000724729	14.408	5.06545	Tumor up vs Control	0.672916	Tumor up vs Control	207.592	207.592	1
48839	cg06744545		Island		0.0067376	0.0067376	6.71607	5.10106	Tumor up vs Control	0.672806	Tumor up vs Control	45.1056	45.1056	1
747516	cg12260798	HIST1H4F	N_Shore	TSS200	0.000596835	0.000596835	15.3821	4.89821	Tumor up vs Control	0.672801	Tumor up vs Control	236.609	236.609	1
446497	cg18662975	FERMT2		Body	0.000540186	0.000540186	15.9072	4.8397	Tumor up vs Control	0.672608	Tumor up vs Control	253.04	253.04	1
10096	cg19037327	GJB2	Island	TSS1500	0.00282382	0.00282382	9.07806	5.61754	Tumor up vs Control	0.672435	Tumor up vs Control	82.4113	82.4113	1
10742	cg02961707	EVI5L	Island	Body	0.00408524	0.00408524	7.99413	5.12069	Tumor up vs Control	0.672261	Tumor up vs Control	63.9062	63.9062	1
30000	cg01017409				0.00330662	0.00330662	8.59895	4.91193	Tumor up vs Control	0.671655	Tumor up vs Control	73.942	73.942	1
61271	cg02611848	C2orf65	Island	TSS1500	0.00236463	0.00236463	9.64685	5.97939	Tumor up vs Control	0.671257	Tumor up vs Control	93.0618	93.0618	1
11851	cg03735012		Island		0.00381426	0.00381426	8.18595	6.33643	Tumor up vs Control	0.671062	Tumor up vs Control	67.0098	67.0098	1
106227	cg08823110		N_Shore		0.000968162	0.000968162	13.0661	5.8357	Tumor up vs Control	0.671013	Tumor up vs Control	170.724	170.724	1
59218	cg03045635	DRD5	Island	TSS200	0.00262415	0.00262415	9.30914	5.40989	Tumor up vs Control	0.670892	Tumor up vs Control	86.6601	86.6601	1
77112	cg24146331		Island		0.00150118	0.00150118	11.262	5.49024	Tumor up vs Control	0.670845	Tumor up vs Control	126.833	126.833	1
489863	cg10944504	KRBOX4		Body	0.00144183	0.00144183	11.4173	4.82472	Tumor up vs Control	0.670489	Tumor up vs Control	130.355	130.355	1
709698	cg03234186	ZNF154	S_Shore	TSS200	0.000566413	0.000566413	15.6554	5.58216	Tumor up vs Control	0.670006	Tumor up vs Control	245.092	245.092	1
462004	cg09803262	DLX6AS		Body	0.00397723	0.00397723	8.06852	5.19829	Tumor up vs Control	0.669945	Tumor up vs Control	65.1009	65.1009	1
625319	cg21945930	DLX6AS	Island	Body	0.00254498	0.00254498	9.40731	5.44226	Tumor up vs Control	0.669156	Tumor up vs Control	88.4974	88.4974	1
735108	cg22088829	RBMS1		Body	0.000905985	0.000905985	13.3625	4.89907	Tumor up vs Control	0.668985	Tumor up vs Control	178.556	178.556	1
52506	cg14342850		S_Shore		0.000665761	0.000665761	14.8261	5.43244	Tumor up vs Control	0.668943	Tumor up vs Control	219.815	219.815	1
81126	cg14200350	TPM2	Island	1stExon	0.00243766	0.00243766	9.54703	4.84306	Tumor up vs Control	0.668739	Tumor up vs Control	91.1457	91.1457	1
543114	cg13888593	C2orf81	Island	Body	0.000539755	0.000539755	15.9115	5.46884	Tumor up vs Control	0.668193	Tumor up vs Control	253.176	253.176	1
121980	cg23965061	TNFRSF10C	Island	5'UTR	0.00163462	0.00163462	10.9408	7.29148	Tumor up vs Control	0.668075	Tumor up vs Control	119.701	119.701	1
720259	cg11969491	SEMA4B		5'UTR	0.00145471	0.00145471	11.3829	5.03057	Tumor up vs Control	0.667914	Tumor up vs Control	129.57	129.57	1
716505	cg16831623	BMP2	N_Shore	5'UTR	0.00327482	0.00327482	8.62759	5.25817	Tumor up vs Control	0.667328	Tumor up vs Control	74.4353	74.4353	1
118180	cg16668359		N_Shore		0.00184069	0.00184069	10.5076	5.08065	Tumor up vs Control	0.667221	Tumor up vs Control	110.409	110.409	1
51243	cg14861089	TLX1	Island	Body	0.00335327	0.00335327	8.55759	5.86887	Tumor up vs Control	0.667147	Tumor up vs Control	73.2324	73.2324	1
189213	cg01548300		Island		0.000837262	0.000837262	13.7232	5.75645	Tumor up vs Control	0.6669	Tumor up vs Control	188.327	188.327	1
82867	cg14006181	C14orf23	Island	Body	0.00217985	0.00217985	9.91879	5.80386	Tumor up vs Control	0.666324	Tumor up vs Control	98.3825	98.3825	1
34912	cg17295225	OLIG3	Island	1stExon	0.00133354	0.00133354	11.7238	5.83794	Tumor up vs Control	0.666205	Tumor up vs Control	137.448	137.448	1
642310	cg19834124				3.24205e-05	3.24205e-05	40.7916	4.74359	Tumor up vs Control	0.664658	Tumor up vs Control	1663.95	1663.95	1
241687	cg16126458	AKR7A3	Island	TSS200	0.00133502	0.00133502	11.7194	6.39083	Tumor up vs Control	0.664617	Tumor up vs Control	137.344	137.344	1
96100	cg13472192		Island		0.0006978	0.0006978	14.5931	6.91953	Tumor up vs Control	0.664534	Tumor up vs Control	212.96	212.96	1
391969	cg04885832	NSD1	Island	TSS1500	0.000368789	0.000368789	18.0847	6.02939	Tumor up vs Control	0.66425	Tumor up vs Control	327.056	327.056	1
259113	cg05502344				0.00159128	0.00159128	11.0412	5.22943	Tumor up vs Control	0.664213	Tumor up vs Control	121.908	121.908	1
49312	cg00674679		Island		0.0012374	0.0012374	12.025	5.69607	Tumor up vs Control	0.663815	Tumor up vs Control	144.6	144.6	1
57895	cg16848524	KIAA1688	Island	Body	0.00336165	0.00336165	8.55025	5.38472	Tumor up vs Control	0.663618	Tumor up vs Control	73.1067	73.1067	1
297089	cg23340017	TLX1	N_Shore	Body	0.00375929	0.00375929	8.22706	5.00204	Tumor up vs Control	0.662692	Tumor up vs Control	67.6846	67.6846	1
556200	cg02504229		Island		0.00226569	0.00226569	9.78881	5.65517	Tumor up vs Control	0.662471	Tumor up vs Control	95.8208	95.8208	1
132368	cg12055395	DLX6AS	N_Shelf	Body	0.0060215	0.0060215	6.98565	5.29567	Tumor up vs Control	0.662136	Tumor up vs Control	48.7993	48.7993	1
115120	cg13207326	MSX1	Island	TSS1500	0.00124045	0.00124045	12.015	5.54279	Tumor up vs Control	0.661551	Tumor up vs Control	144.359	144.359	1
111021	cg03241244	KDM2B	Island	Body	0.00283793	0.00283793	9.06256	6.67978	Tumor up vs Control	0.661419	Tumor up vs Control	82.1299	82.1299	1
209814	cg25930591	DLX6AS	N_Shelf	Body	0.00143433	0.00143433	11.4375	5.20348	Tumor up vs Control	0.661197	Tumor up vs Control	130.818	130.818	1
56122	cg11229543	PRDM16	Island	TSS1500	0.00353294	0.00353294	8.40514	5.36376	Tumor up vs Control	0.661043	Tumor up vs Control	70.6463	70.6463	1
457839	cg12036307	NDRG2		Body	0.000382551	0.000382551	17.8635	4.71968	Tumor up vs Control	0.660932	Tumor up vs Control	319.106	319.106	1
119771	cg06272038	ASCL2	Island	TSS1500	0.00388276	0.00388276	8.1358	6.10606	Tumor up vs Control	0.660473	Tumor up vs Control	66.1912	66.1912	1
615464	cg01977433	POC5		Body	0.00116497	0.00116497	12.2732	4.70061	Tumor up vs Control	0.65874	Tumor up vs Control	150.631	150.631	1
41382	cg15760257	SARM1	Island	1stExon	0.00335184	0.00335184	8.55885	5.51068	Tumor up vs Control	0.658676	Tumor up vs Control	73.2539	73.2539	1
371257	cg27326226	GJB2	Island	TSS1500	0.00150765	0.00150765	11.2456	5.09806	Tumor up vs Control	0.658515	Tumor up vs Control	126.462	126.462	1
11841	cg10068417		N_Shore		0.00363199	0.00363199	8.32541	4.87862	Tumor up vs Control	0.658287	Tumor up vs Control	69.3124	69.3124	1
101041	cg19624849	HFE2	Island	5'UTR	0.00222018	0.00222018	9.85689	6.01263	Tumor up vs Control	0.65818	Tumor up vs Control	97.1583	97.1583	1
445987	cg11113469	DLX6AS	N_Shelf	Body	0.00858964	0.00858964	6.16509	4.99319	Tumor up vs Control	0.65778	Tumor up vs Control	38.0083	38.0083	1
28493	cg04224064		Island		0.00425441	0.00425441	7.8827	6.01842	Tumor up vs Control	0.657528	Tumor up vs Control	62.137	62.137	1
549842	cg19722748	DLX6AS	N_Shelf	Body	0.00240078	0.00240078	9.59694	4.82036	Tumor up vs Control	0.656201	Tumor up vs Control	92.1013	92.1013	1
289457	cg21170796	TBX15	N_Shore	5'UTR	0.00700009	0.00700009	6.62654	4.90616	Tumor up vs Control	0.656067	Tumor up vs Control	43.911	43.911	1
117516	cg08330690	SLFN12		TSS1500	0.00176691	0.00176691	10.6549	5.05308	Tumor up vs Control	0.65563	Tumor up vs Control	113.528	113.528	1
55475	cg08309809	TNFRSF10C	Island	5'UTR	0.00145335	0.00145335	11.3865	4.9586	Tumor up vs Control	0.655561	Tumor up vs Control	129.653	129.653	1
29406	cg11051055	XKR6	Island	1stExon	0.000513665	0.000513665	16.1789	5.13547	Tumor up vs Control	0.655004	Tumor up vs Control	261.758	261.758	1
469126	cg26731119	OCIAD2	Island	TSS200	0.00465362	0.00465362	7.64148	5.68969	Tumor up vs Control	0.654687	Tumor up vs Control	58.3922	58.3922	1
207418	cg10243939	DLX5	S_Shore	TSS1500	0.00292627	0.00292627	8.96774	5.28589	Tumor up vs Control	0.654659	Tumor up vs Control	80.4203	80.4203	1
542276	cg08707078	C7orf46	N_Shore	Body	0.000864887	0.000864887	13.5736	5.64183	Tumor up vs Control	0.654588	Tumor up vs Control	184.244	184.244	1
593250	cg17433004		S_Shore		0.00253146	0.00253146	9.42448	4.69063	Tumor up vs Control	0.654402	Tumor up vs Control	88.8207	88.8207	1
68441	cg25900280	TBX4	Island	Body	0.00313187	0.00313187	8.76102	5.69939	Tumor up vs Control	0.654193	Tumor up vs Control	76.7555	76.7555	1
77994	cg25324047		Island		0.00452901	0.00452901	7.71375	5.92789	Tumor up vs Control	0.653926	Tumor up vs Control	59.5019	59.5019	1
8009	cg24722112	AMIGO3	Island	5'UTR	0.00344722	0.00344722	8.47656	6.04342	Tumor up vs Control	0.65385	Tumor up vs Control	71.8521	71.8521	1
112440	cg00764612	C1orf51	S_Shore	TSS200	0.00842766	0.00842766	6.20678	5.9323	Tumor up vs Control	0.653596	Tumor up vs Control	38.5241	38.5241	1
466775	cg26197008	PPARG		TSS1500	0.00208526	0.00208526	10.0701	4.65267	Tumor up vs Control	0.653427	Tumor up vs Control	101.407	101.407	1
381723	cg25967384	2020-03-01		Body	0.000227285	0.000227285	21.2725	4.70278	Tumor up vs Control	0.653346	Tumor up vs Control	452.519	452.519	1
104248	cg13278471	PCOLCE-AS1	Island	TSS1500	0.000529481	0.000529481	16.0147	6.68313	Tumor up vs Control	0.652996	Tumor up vs Control	256.471	256.471	1
112901	cg07893921		N_Shore		0.00496878	0.00496878	7.46956	5.58429	Tumor up vs Control	0.65278	Tumor up vs Control	55.7944	55.7944	1
61724	cg03323696	PDE4D	Island	Body	0.000172874	0.000172874	23.3144	5.85758	Tumor up vs Control	0.65251	Tumor up vs Control	543.561	543.561	1
28533	cg14415956				0.00321706	0.00321706	8.68055	5.19443	Tumor up vs Control	0.652183	Tumor up vs Control	75.352	75.352	1
335760	cg07820868	TBX15	N_Shore	5'UTR	0.00383441	0.00383441	8.17107	4.82995	Tumor up vs Control	0.652182	Tumor up vs Control	66.7665	66.7665	1
693846	cg25485294	HIST1H4L	S_Shore	TSS200	0.002434	0.002434	9.55194	4.88201	Tumor up vs Control	0.651386	Tumor up vs Control	91.2396	91.2396	1
88683	cg07871590	LRRC4	Island	TSS200	0.00291728	0.00291728	8.97721	5.46022	Tumor up vs Control	0.650852	Tumor up vs Control	80.5904	80.5904	1
86216	cg13442428	USP2	Island	1stExon	0.00123023	0.00123023	12.0487	6.9525	Tumor up vs Control	0.650409	Tumor up vs Control	145.17	145.17	1
543067	cg07109453				0.00148594	0.00148594	11.3011	4.90988	Tumor up vs Control	0.650039	Tumor up vs Control	127.715	127.715	1
98092	cg03287198	SLC2A14	Island	5'UTR	0.00591889	0.00591889	7.02774	6.14955	Tumor up vs Control	0.649866	Tumor up vs Control	49.3891	49.3891	1
56993	cg07151644	LY6G5C	Island	TSS1500	0.000352947	0.000352947	18.3532	6.30994	Tumor up vs Control	0.649846	Tumor up vs Control	336.842	336.842	1
330655	cg22320760				0.000655341	0.000655341	14.9052	4.71358	Tumor up vs Control	0.649633	Tumor up vs Control	222.164	222.164	1
731936	cg02683197		N_Shore		0.00043006	0.00043006	17.1747	4.97863	Tumor up vs Control	0.649585	Tumor up vs Control	294.97	294.97	1
410537	cg13431998	RCHY1		5'UTR	0.0015743	0.0015743	11.0815	4.97538	Tumor up vs Control	0.649022	Tumor up vs Control	122.8	122.8	1
367910	cg20701182	SF3B14	Island	TSS1500	0.00558264	0.00558264	7.17269	4.89852	Tumor up vs Control	0.648866	Tumor up vs Control	51.4475	51.4475	1
720925	cg04421553	VILL	S_Shore	Body	0.000866997	0.000866997	13.5625	5.97462	Tumor up vs Control	0.648634	Tumor up vs Control	183.941	183.941	1
553176	cg06685724	C7orf46	Island	Body	0.000994319	0.000994319	12.9489	5.30643	Tumor up vs Control	0.648593	Tumor up vs Control	167.674	167.674	1
51638	cg18173058	TBX5	Island	Body	0.00190539	0.00190539	10.3847	5.0564	Tumor up vs Control	0.648445	Tumor up vs Control	107.841	107.841	1
155721	cg27386237	PSD3		Body	0.000404817	0.000404817	17.5273	4.83872	Tumor up vs Control	0.648433	Tumor up vs Control	307.207	307.207	1
71445	cg20007021	LTB4R2	Island	Body	0.000738962	0.000738962	14.3139	4.55632	Tumor up vs Control	0.648425	Tumor up vs Control	204.886	204.886	1
373590	cg09897199		N_Shore		0.00271184	0.00271184	9.20489	4.83926	Tumor up vs Control	0.648032	Tumor up vs Control	84.73	84.73	1
78623	cg08889009		Island		0.0023228	0.0023228	9.7059	5.28278	Tumor up vs Control	0.647695	Tumor up vs Control	94.2045	94.2045	1
78033	cg25340966	TBX15	Island	TSS200	0.00711211	0.00711211	6.58967	5.73173	Tumor up vs Control	0.647603	Tumor up vs Control	43.4237	43.4237	1
558204	cg01376829	IL1RL2	Island	Body	0.00393807	0.00393807	8.09614	5.37388	Tumor up vs Control	0.647591	Tumor up vs Control	65.5475	65.5475	1
484987	cg20593464	RARRES3		Body	0.00116083	0.00116083	12.288	6.03405	Tumor up vs Control	0.647386	Tumor up vs Control	150.995	150.995	1
81061	cg21687740		Island		0.00458831	0.00458831	7.67904	4.69005	Tumor up vs Control	0.646892	Tumor up vs Control	58.9676	58.9676	1
534966	cg02177231	TBX15	Island	5'UTR	0.00265644	0.00265644	9.27022	4.88585	Tumor up vs Control	0.646892	Tumor up vs Control	85.9369	85.9369	1
716353	cg24151975	CDKAL1		Body	0.000866985	0.000866985	13.5626	4.64921	Tumor up vs Control	0.646778	Tumor up vs Control	183.943	183.943	1
96260	cg11443656	LIPE	Island	Body	0.00178049	0.00178049	10.6272	6.4013	Tumor up vs Control	0.646557	Tumor up vs Control	112.937	112.937	1
589863	cg11860753	ST6GAL1		5'UTR	0.000134118	0.000134118	25.3817	4.50273	Tumor up vs Control	0.646395	Tumor up vs Control	644.23	644.23	1
631542	cg07059704	ADH1B		TSS1500	0.00296602	0.00296602	8.9263	4.6617	Tumor up vs Control	0.646309	Tumor up vs Control	79.6788	79.6788	1
63243	cg04618333	C17orf93	Island	Body	0.00865524	0.00865524	6.1485	6.23063	Tumor up vs Control	0.645983	Tumor up vs Control	37.804	37.804	1
142009	cg00774005	DLX6AS	N_Shore	Body	0.00354423	0.00354423	8.3959	4.67217	Tumor up vs Control	0.645488	Tumor up vs Control	70.4912	70.4912	1
631624	cg00672689	STARD13	S_Shore	Body	0.00148201	0.00148201	11.3113	4.57545	Tumor up vs Control	0.645468	Tumor up vs Control	127.945	127.945	1
49888	cg19735538	C6orf227	Island	Body	0.0094494	0.0094494	5.95988	5.0057	Tumor up vs Control	0.645297	Tumor up vs Control	35.5202	35.5202	1
46022	cg04738552	TUBB4	S_Shore	TSS1500	0.0055007	0.0055007	7.20977	5.38388	Tumor up vs Control	0.644919	Tumor up vs Control	51.9808	51.9808	1
152096	cg05068987	MAST1	Island	Body	0.00413774	0.00413774	7.95891	5.035	Tumor up vs Control	0.644689	Tumor up vs Control	63.3442	63.3442	1
155283	cg12158737		Island		0.00290602	0.00290602	8.98913	5.51989	Tumor up vs Control	0.644653	Tumor up vs Control	80.8045	80.8045	1
107213	cg18081940	TDRD10	Island	5'UTR	0.000917758	0.000917758	13.3043	6.0952	Tumor up vs Control	0.644591	Tumor up vs Control	177.005	177.005	1
408241	cg00388195		S_Shore		0.00290201	0.00290201	8.9934	4.73593	Tumor up vs Control	0.644103	Tumor up vs Control	80.8812	80.8812	1
789040	cg22711676	ONECUT1	N_Shore	Body	0.00344123	0.00344123	8.48164	5.13154	Tumor up vs Control	0.643877	Tumor up vs Control	71.9383	71.9383	1
199013	cg13560452	OLIG3	N_Shore	1stExon	0.00208369	0.00208369	10.0727	4.6583	Tumor up vs Control	0.643412	Tumor up vs Control	101.459	101.459	1
239905	cg24405702	LIPE	Island	Body	0.0017761	0.0017761	10.6361	4.9157	Tumor up vs Control	0.643394	Tumor up vs Control	113.128	113.128	1
88709	cg02119927	HK1	Island	Body	0.00476877	0.00476877	7.57693	6.11733	Tumor up vs Control	0.643291	Tumor up vs Control	57.4099	57.4099	1
118912	cg10526374	ASCL2	Island	TSS1500	0.0034279	0.0034279	8.49299	5.3752	Tumor up vs Control	0.643188	Tumor up vs Control	72.1308	72.1308	1
161405	cg06170502				0.000945623	0.000945623	13.1706	4.68829	Tumor up vs Control	0.64275	Tumor up vs Control	173.464	173.464	1
340056	cg26465391	ZNF154	S_Shore	TSS200	0.00164692	0.00164692	10.9129	4.87364	Tumor up vs Control	0.642723	Tumor up vs Control	119.092	119.092	1
426383	cg15083521	ADAM17		Body	0.00197304	0.00197304	10.2619	4.5693	Tumor up vs Control	0.642719	Tumor up vs Control	105.307	105.307	1
116295	cg14703002	HIST1H1A	N_Shelf	TSS200	0.00840053	0.00840053	6.21386	5.80035	Tumor up vs Control	0.642385	Tumor up vs Control	38.6121	38.6121	1
585692	cg20893048				0.000460626	0.000460626	16.7829	4.88787	Tumor up vs Control	0.64238	Tumor up vs Control	281.665	281.665	1
89449	cg06902607				0.00626531	0.00626531	6.88933	5.16581	Tumor up vs Control	0.642325	Tumor up vs Control	47.4628	47.4628	1
106573	cg14036143	HFE2	Island	5'UTR	0.00374529	0.00374529	8.23767	6.6752	Tumor up vs Control	0.641703	Tumor up vs Control	67.8592	67.8592	1
470638	cg06133784	IPPK	N_Shelf	Body	0.00161378	0.00161378	10.9886	4.54948	Tumor up vs Control	0.641507	Tumor up vs Control	120.749	120.749	1
652235	cg09676709	RFTN1		Body	0.00126013	0.00126013	11.951	4.7819	Tumor up vs Control	0.641304	Tumor up vs Control	142.827	142.827	1
5448	cg22268510	PRRT1	Island	Body	0.00777427	0.00777427	6.38629	4.99794	Tumor up vs Control	0.641256	Tumor up vs Control	40.7847	40.7847	1
661655	cg24044052	SP140L		TSS1500	0.0018931	0.0018931	10.4076	5.05316	Tumor up vs Control	0.6412	Tumor up vs Control	108.318	108.318	1
719110	cg16379731	C11orf49		Body	0.00562768	0.00562768	7.15262	4.70385	Tumor up vs Control	0.64119	Tumor up vs Control	51.16	51.16	1
126954	cg12414557	RNF212	Island	1stExon	0.00580698	0.00580698	7.07475	5.86825	Tumor up vs Control	0.641094	Tumor up vs Control	50.0521	50.0521	1
748648	cg24978679	CIART	S_Shore	TSS1500	0.00198141	0.00198141	10.2471	6.41	Tumor up vs Control	0.641065	Tumor up vs Control	105.003	105.003	1
384311	cg18020955		S_Shore		0.000726615	0.000726615	14.3954	4.88126	Tumor up vs Control	0.641059	Tumor up vs Control	207.228	207.228	1
49747	cg05016408	LOC134466	Island	TSS200	0.000174777	0.000174777	23.2291	5.77976	Tumor up vs Control	0.640889	Tumor up vs Control	539.591	539.591	1
691064	cg02863856		Island		0.00621109	0.00621109	6.91032	5.30605	Tumor up vs Control	0.640832	Tumor up vs Control	47.7525	47.7525	1
552921	cg08164294	HOXA3	N_Shore	5'UTR	0.00772328	0.00772328	6.40113	4.76696	Tumor up vs Control	0.640759	Tumor up vs Control	40.9745	40.9745	1
602461	cg16481013	TJP1		Body	0.000828078	0.000828078	13.7744	4.67963	Tumor up vs Control	0.64067	Tumor up vs Control	189.735	189.735	1
8726	cg21327194	GPRC5C	Island	Body	0.000228286	0.000228286	21.2412	5.58133	Tumor up vs Control	0.640491	Tumor up vs Control	451.188	451.188	1
68124	cg21210224				0.00224762	0.00224762	9.81563	5.90134	Tumor up vs Control	0.640382	Tumor up vs Control	96.3465	96.3465	1
55121	cg02018277	PIF1	Island	Body	0.00279178	0.00279178	9.11366	6.23657	Tumor up vs Control	0.64023	Tumor up vs Control	83.0588	83.0588	1
111928	cg17518215		Island		0.000587367	0.000587367	15.4652	5.39503	Tumor up vs Control	0.640073	Tumor up vs Control	239.171	239.171	1
19878	cg00370229		Island		0.00452125	0.00452125	7.71834	4.87578	Tumor up vs Control	0.640057	Tumor up vs Control	59.5727	59.5727	1
594180	cg25479916	HIST1H4L	S_Shore	TSS200	0.00254758	0.00254758	9.40402	4.54226	Tumor up vs Control	0.63966	Tumor up vs Control	88.4355	88.4355	1
107418	cg18280830		S_Shore		0.000605861	0.000605861	15.3046	5.85553	Tumor up vs Control	0.639171	Tumor up vs Control	234.23	234.23	1
674843	cg22589161	RHEB	Island	TSS1500	0.0058794	0.0058794	7.04419	4.71372	Tumor up vs Control	0.639102	Tumor up vs Control	49.6206	49.6206	1
628084	cg16745012	KANK1		5'UTR	0.0013316	0.0013316	11.7296	4.69048	Tumor up vs Control	0.638599	Tumor up vs Control	137.583	137.583	1
768460	cg16329197		Island		0.00305506	0.00305506	8.83609	5.20944	Tumor up vs Control	0.638104	Tumor up vs Control	78.0765	78.0765	1
603507	cg12792318	ZRANB1		Body	0.000825553	0.000825553	13.7886	4.78116	Tumor up vs Control	0.63792	Tumor up vs Control	190.126	190.126	1
11096	cg18267049		Island		0.00305611	0.00305611	8.83504	4.51923	Tumor up vs Control	0.637532	Tumor up vs Control	78.058	78.058	1
64999	cg14101485	NFIC	Island	Body	0.00748124	0.00748124	6.47337	5.18299	Tumor up vs Control	0.637524	Tumor up vs Control	41.9045	41.9045	1
66493	cg24478096	LY75	Island	Body	0.000513098	0.000513098	16.1849	6.45772	Tumor up vs Control	0.637207	Tumor up vs Control	261.952	261.952	1
65378	cg06632207	ATP5G2	N_Shore	TSS1500	0.00811692	0.00811692	6.28978	4.83892	Tumor up vs Control	0.636897	Tumor up vs Control	39.5614	39.5614	1
34521	cg17392573		Island		0.0014558	0.0014558	11.38	6.03614	Tumor up vs Control	0.636871	Tumor up vs Control	129.504	129.504	1
86553	cg20616414	WNK2	Island	1stExon	0.000343034	0.000343034	18.5296	6.23111	Tumor up vs Control	0.636811	Tumor up vs Control	343.346	343.346	1
74132	cg13570656	CYP1A1	Island	TSS1500	0.00639158	0.00639158	6.84136	4.90043	Tumor up vs Control	0.636709	Tumor up vs Control	46.8042	46.8042	1
570260	cg07914866	IRAK3	S_Shore	Body	0.000662767	0.000662767	14.8487	4.48402	Tumor up vs Control	0.636705	Tumor up vs Control	220.484	220.484	1
78374	cg18537730	IZUMO1	N_Shelf	1stExon	0.00712611	0.00712611	6.58511	4.7398	Tumor up vs Control	0.636655	Tumor up vs Control	43.3637	43.3637	1
349295	cg13845094		N_Shelf		0.00118855	0.00118855	12.1902	5.09257	Tumor up vs Control	0.636486	Tumor up vs Control	148.6	148.6	1
278978	cg11294513	ZNF154	Island	Body	0.000815976	0.000815976	13.843	5.12282	Tumor up vs Control	0.636422	Tumor up vs Control	191.63	191.63	1
129108	cg17936721		Island		0.00136276	0.00136276	11.6379	5.31094	Tumor up vs Control	0.636325	Tumor up vs Control	135.441	135.441	1
300026	cg25404570	MCU		Body	0.000251949	0.000251949	20.5505	4.39748	Tumor up vs Control	0.636198	Tumor up vs Control	422.323	422.323	1
311885	cg02962944		Island		0.00464422	0.00464422	7.64684	5.05828	Tumor up vs Control	0.636033	Tumor up vs Control	58.4742	58.4742	1
76761	cg14881470	CLYBL	S_Shore	Body	0.0072453	0.0072453	6.54681	5.45024	Tumor up vs Control	0.63557	Tumor up vs Control	42.8607	42.8607	1
309521	cg23543824	UGT2B4		Body	0.00285953	0.00285953	9.03902	4.60833	Tumor up vs Control	0.635459	Tumor up vs Control	81.7039	81.7039	1
262840	cg19931529	UGP2	S_Shelf	Body	0.00222361	0.00222361	9.85169	4.74371	Tumor up vs Control	0.635237	Tumor up vs Control	97.0559	97.0559	1
478052	cg21439299	DLX6-AS1		Body	0.00508302	0.00508302	7.41076	4.9957	Tumor up vs Control	0.635156	Tumor up vs Control	54.9194	54.9194	1
393895	cg00084770		N_Shore		0.00141137	0.00141137	11.5003	4.80027	Tumor up vs Control	0.634962	Tumor up vs Control	132.258	132.258	1
13564	cg16616467	CPNE7	Island	Body	0.00164227	0.00164227	10.9234	4.79101	Tumor up vs Control	0.634907	Tumor up vs Control	119.321	119.321	1
480287	cg05128109	PLSCR1		Body	0.00101462	0.00101462	12.8607	4.50035	Tumor up vs Control	0.634722	Tumor up vs Control	165.398	165.398	1
15880	cg14186292	DYDC2	Island	Body	0.00233455	0.00233455	9.68917	5.41374	Tumor up vs Control	0.634428	Tumor up vs Control	93.88	93.88	1
368195	cg25905348	ZMPSTE24		Body	0.00161671	0.00161671	10.9818	4.42796	Tumor up vs Control	0.63438	Tumor up vs Control	120.6	120.6	1
69662	cg21719957	RUVBL1-AS1	N_Shore	TSS1500	0.000316411	0.000316411	19.0389	4.60551	Tumor up vs Control	0.634194	Tumor up vs Control	362.478	362.478	1
106334	cg02253567		Island		0.000823287	0.000823287	13.8014	5.983	Tumor up vs Control	0.63347	Tumor up vs Control	190.479	190.479	1
14357	cg07323141	LOC151174	Island	Body	0.00109891	0.00109891	12.5181	6.01382	Tumor up vs Control	0.633296	Tumor up vs Control	156.704	156.704	1
775720	cg18016826	NSD1	Island	TSS200	0.00199708	0.00199708	10.2196	5.37855	Tumor up vs Control	0.633276	Tumor up vs Control	104.441	104.441	1
114712	cg10599693	SF3B14	Island	TSS1500	0.000714202	0.000714202	14.4793	5.46286	Tumor up vs Control	0.633249	Tumor up vs Control	209.65	209.65	1
202510	cg11605903		S_Shelf		0.00613902	0.00613902	6.93859	5.16458	Tumor up vs Control	0.633191	Tumor up vs Control	48.144	48.144	1
336587	cg21708058	TACC1		TSS200	0.00203411	0.00203411	10.1558	4.48713	Tumor up vs Control	0.633109	Tumor up vs Control	103.14	103.14	1
47224	cg01815671	CCDC37	Island	TSS200	0.00373347	0.00373347	8.24666	5.84222	Tumor up vs Control	0.63299	Tumor up vs Control	68.0074	68.0074	1
43402	cg09233651	TBX5	Island	Body	0.00169132	0.00169132	10.8146	4.98292	Tumor up vs Control	0.632875	Tumor up vs Control	116.956	116.956	1
196260	cg02530022	DLX6AS	N_Shelf	Body	0.00592823	0.00592823	7.02387	4.91938	Tumor up vs Control	0.632829	Tumor up vs Control	49.3347	49.3347	1
513946	cg22773697	HLX-AS1	N_Shore	TSS1500	0.00547976	0.00547976	7.21936	5.29375	Tumor up vs Control	0.632617	Tumor up vs Control	52.1192	52.1192	1
49557	cg09504320		Island		0.00617403	0.00617403	6.9248	4.67564	Tumor up vs Control	0.63249	Tumor up vs Control	47.9529	47.9529	1
708193	cg11348478	RTTN		Body	0.000199476	0.000199476	22.2232	4.53346	Tumor up vs Control	0.632238	Tumor up vs Control	493.873	493.873	1
344320	cg10604002	PTPN18	Island	Body	0.00273742	0.00273742	9.17531	5.03772	Tumor up vs Control	0.631942	Tumor up vs Control	84.1863	84.1863	1
85122	cg27090062		Island		0.00282132	0.00282132	9.08082	5.31514	Tumor up vs Control	0.631773	Tumor up vs Control	82.4614	82.4614	1
734880	cg21202895	FOXJ3		Body	0.000704999	0.000704999	14.5427	4.43898	Tumor up vs Control	0.631441	Tumor up vs Control	211.491	211.491	1
240530	cg23417714	ACSL3		5'UTR	0.00492207	0.00492207	7.49412	4.59337	Tumor up vs Control	0.631154	Tumor up vs Control	56.1618	56.1618	1
533041	cg18666853	CDH2		TSS200	0.000611313	0.000611313	15.2585	4.5577	Tumor up vs Control	0.630963	Tumor up vs Control	232.821	232.821	1
94166	cg01231985	GRHL3	Island	TSS1500	0.00110531	0.00110531	12.4936	6.20703	Tumor up vs Control	0.630729	Tumor up vs Control	156.089	156.089	1
114906	cg20885179	VILL	Island	Body	0.00418804	0.00418804	7.92571	5.88509	Tumor up vs Control	0.630622	Tumor up vs Control	62.8168	62.8168	1
668246	cg00258390				0.00119724	0.00119724	12.1602	4.46986	Tumor up vs Control	0.630319	Tumor up vs Control	147.869	147.869	1
430325	cg06204711	TBX15	N_Shore	5'UTR	0.00287554	0.00287554	9.02172	4.96287	Tumor up vs Control	0.630091	Tumor up vs Control	81.3914	81.3914	1
593732	cg15546071	CCNT2		Body	0.00165568	0.00165568	10.8932	4.73903	Tumor up vs Control	0.629944	Tumor up vs Control	118.663	118.663	1
42427	cg01048962		Island		0.00257085	0.00257085	9.37479	4.73243	Tumor up vs Control	0.629925	Tumor up vs Control	87.8867	87.8867	1
6842	cg10491410	RNF212	Island	TSS200	0.00850046	0.00850046	6.18791	5.91084	Tumor up vs Control	0.629758	Tumor up vs Control	38.2903	38.2903	1
48297	cg08390760	ZNF311		TSS1500	0.00670427	0.00670427	6.72776	5.56822	Tumor up vs Control	0.62931	Tumor up vs Control	45.2628	45.2628	1
14084	cg15106134	SOX2OT	N_Shore	Body	0.00365144	0.00365144	8.31009	5.37112	Tumor up vs Control	0.62925	Tumor up vs Control	69.0577	69.0577	1
80947	cg16247183		Island		0.00624081	0.00624081	6.89878	5.28742	Tumor up vs Control	0.62918	Tumor up vs Control	47.5932	47.5932	1
676528	cg08983517	LIPC		Body	0.00312767	0.00312767	8.76506	4.47897	Tumor up vs Control	0.628739	Tumor up vs Control	76.8263	76.8263	1
668986	cg04132199		Island		0.00034296	0.00034296	18.5309	5.04583	Tumor up vs Control	0.628329	Tumor up vs Control	343.396	343.396	1
76904	cg03409187		Island		0.00227674	0.00227674	9.77255	4.59172	Tumor up vs Control	0.62815	Tumor up vs Control	95.5028	95.5028	1
20498	cg22571038	MYCBPAP	Island	TSS1500	0.00954357	0.00954357	5.9389	5.10858	Tumor up vs Control	0.627444	Tumor up vs Control	35.2705	35.2705	1
314505	cg24030007				0.00115035	0.00115035	12.3258	4.36975	Tumor up vs Control	0.627426	Tumor up vs Control	151.925	151.925	1
20436	cg25136495	LPAR5	Island	Body	0.00743444	0.00743444	6.48769	4.57076	Tumor up vs Control	0.627379	Tumor up vs Control	42.0901	42.0901	1
96554	cg26070319		Island		0.0028433	0.0028433	9.05669	6.63598	Tumor up vs Control	0.627363	Tumor up vs Control	82.0236	82.0236	1
44136	cg01294808	IRX1	Island	Body	0.000542549	0.000542549	15.8839	4.68306	Tumor up vs Control	0.627046	Tumor up vs Control	252.297	252.297	1
515917	cg12602633	PRRT1	S_Shore	1stExon	0.00109218	0.00109218	12.5442	4.32682	Tumor up vs Control	0.626901	Tumor up vs Control	157.357	157.357	1
756337	cg06773023	EFR3A	S_Shore	Body	0.00602656	0.00602656	6.9836	4.98327	Tumor up vs Control	0.626812	Tumor up vs Control	48.7707	48.7707	1
97074	cg02457680	TDRD10	Island	5'UTR	0.00272804	0.00272804	9.18611	6.53563	Tumor up vs Control	0.626567	Tumor up vs Control	84.3846	84.3846	1
660250	cg16387762	RANBP10		Body	0.000978272	0.000978272	13.0203	4.89784	Tumor up vs Control	0.626528	Tumor up vs Control	169.529	169.529	1
326798	cg12827262	TULP1	Island	Body	0.000301857	0.000301857	19.342	5.07668	Tumor up vs Control	0.62635	Tumor up vs Control	374.114	374.114	1
109271	cg01961447	GALR3	Island	Body	0.00171175	0.00171175	10.7706	6.7281	Tumor up vs Control	0.626057	Tumor up vs Control	116.005	116.005	1
66195	cg23462514	RNF212	Island	TSS200	0.00172095	0.00172095	10.7509	4.57946	Tumor up vs Control	0.625859	Tumor up vs Control	115.583	115.583	1
560142	cg10205928	DLX6AS	N_Shelf	Body	0.00548518	0.00548518	7.21687	4.85877	Tumor up vs Control	0.625741	Tumor up vs Control	52.0833	52.0833	1
353607	cg14570307	ZNF783	Island	Body	0.00116752	0.00116752	12.2641	5.53399	Tumor up vs Control	0.625695	Tumor up vs Control	150.408	150.408	1
58769	cg00436476	HIST1H4F	N_Shore	TSS200	0.00552149	0.00552149	7.20029	5.35503	Tumor up vs Control	0.62568	Tumor up vs Control	51.8442	51.8442	1
61336	cg11802864	LTBP3	Island	Body	0.00193444	0.00193444	10.3312	5.34412	Tumor up vs Control	0.625531	Tumor up vs Control	106.735	106.735	1
49987	cg16889557		N_Shore		0.0011643	0.0011643	12.2756	4.41231	Tumor up vs Control	0.625476	Tumor up vs Control	150.69	150.69	1
290474	cg10632395	OLIG3	N_Shore	TSS200	0.00291701	0.00291701	8.9775	4.66968	Tumor up vs Control	0.625452	Tumor up vs Control	80.5955	80.5955	1
723103	cg14252140		N_Shelf		0.000546903	0.000546903	15.8412	4.30561	Tumor up vs Control	0.625313	Tumor up vs Control	250.944	250.944	1
406241	cg18827332		Island		0.000111765	0.000111765	26.9778	4.89292	Tumor up vs Control	0.625111	Tumor up vs Control	727.803	727.803	1
74273	cg06820621		N_Shore		0.00642889	0.00642889	6.82743	4.92314	Tumor up vs Control	0.624802	Tumor up vs Control	46.6138	46.6138	1
532424	cg00240442				0.00653243	0.00653243	6.78931	4.97597	Tumor up vs Control	0.624671	Tumor up vs Control	46.0947	46.0947	1
176250	cg22015766	C6orf106		Body	0.00124249	0.00124249	12.0083	4.41718	Tumor up vs Control	0.624666	Tumor up vs Control	144.198	144.198	1
194153	cg08835113	DLX5	N_Shore	Body	0.00369296	0.00369296	8.27775	4.81235	Tumor up vs Control	0.623919	Tumor up vs Control	68.5212	68.5212	1
296980	cg07917150	HOXA3	N_Shore	5'UTR	0.00900471	0.00900471	6.06281	4.61192	Tumor up vs Control	0.623564	Tumor up vs Control	36.7577	36.7577	1
697864	cg26570165		N_Shore		0.00296644	0.00296644	8.92586	4.7077	Tumor up vs Control	0.623541	Tumor up vs Control	79.671	79.671	1
41333	cg12332415		Island		0.00283797	0.00283797	9.06252	6.47918	Tumor up vs Control	0.623497	Tumor up vs Control	82.1292	82.1292	1
203020	cg26582230	RGS12	N_Shelf	Body	0.00158227	0.00158227	11.0625	4.93857	Tumor up vs Control	0.623408	Tumor up vs Control	122.379	122.379	1
774611	cg06375949	MSX1	N_Shore	Body	0.00324101	0.00324101	8.65844	4.96144	Tumor up vs Control	0.623335	Tumor up vs Control	74.9686	74.9686	1
5225	cg00254681	PRRT1	Island	Body	0.00960198	0.00960198	5.92602	5.029	Tumor up vs Control	0.623285	Tumor up vs Control	35.1177	35.1177	1
237788	cg11588579	PHLPP1		Body	0.000418813	0.000418813	17.3283	4.55085	Tumor up vs Control	0.623165	Tumor up vs Control	300.27	300.27	1
121102	cg14142171	HLA-L	Island	Body	0.00524163	0.00524163	7.33195	5.36002	Tumor up vs Control	0.623118	Tumor up vs Control	53.7576	53.7576	1
205036	cg07991112	HIST1H4L	S_Shore	TSS200	0.000554436	0.000554436	15.7684	4.95886	Tumor up vs Control	0.622879	Tumor up vs Control	248.644	248.644	1
167155	cg03625547	ZEB2-AS1	S_Shore	Body	0.00278984	0.00278984	9.11584	4.46349	Tumor up vs Control	0.622727	Tumor up vs Control	83.0985	83.0985	1
410740	cg09091429	TMEM2		Body	0.000474906	0.000474906	16.6115	4.55865	Tumor up vs Control	0.622612	Tumor up vs Control	275.942	275.942	1
114895	cg15790820	ASCL2	Island	TSS1500	0.00418482	0.00418482	7.92782	6.06551	Tumor up vs Control	0.62256	Tumor up vs Control	62.8503	62.8503	1
81428	cg21790626	ZNF154	Island	5'UTR	0.00193701	0.00193701	10.3266	5.6453	Tumor up vs Control	0.622542	Tumor up vs Control	106.638	106.638	1
320296	cg08053843				0.00309618	0.00309618	8.7956	4.48401	Tumor up vs Control	0.622535	Tumor up vs Control	77.3625	77.3625	1
93021	cg11023328		Island		0.000329639	0.000329639	18.779	6.15012	Tumor up vs Control	0.622456	Tumor up vs Control	352.651	352.651	1
301795	cg11814059				0.00254051	0.00254051	9.41296	5.28636	Tumor up vs Control	0.622361	Tumor up vs Control	88.6039	88.6039	1
111371	cg02037307	PITX1	Island	3'UTR	0.000594674	0.000594674	15.4009	4.66317	Tumor up vs Control	0.622157	Tumor up vs Control	237.188	237.188	1
26388	cg25622366	OTX1	Island	Body	0.00423071	0.00423071	7.89795	6.76476	Tumor up vs Control	0.622058	Tumor up vs Control	62.3777	62.3777	1
266398	cg22699026	SDCCAG8	Island	Body	0.00120938	0.00120938	12.1187	4.99457	Tumor up vs Control	0.622052	Tumor up vs Control	146.862	146.862	1
464884	cg09946097	ABL2		Body	0.00222917	0.00222917	9.84331	4.51735	Tumor up vs Control	0.62187	Tumor up vs Control	96.8907	96.8907	1
235060	cg20080624	DLX5	Island	Body	0.00238679	0.00238679	9.61614	4.61969	Tumor up vs Control	0.621442	Tumor up vs Control	92.4701	92.4701	1
52051	cg05657618	NGEF	Island	1stExon	0.000145074	0.000145074	24.7235	5.88414	Tumor up vs Control	0.621037	Tumor up vs Control	611.251	611.251	1
107299	cg06743703		N_Shore		0.00393826	0.00393826	8.09601	5.21762	Tumor up vs Control	0.620996	Tumor up vs Control	65.5453	65.5453	1
788413	cg26668276	DLX6AS	N_Shore	Body	0.00447247	0.00447247	7.74741	4.86551	Tumor up vs Control	0.620748	Tumor up vs Control	60.0224	60.0224	1
4709	cg12456714	2020-03-11	Island	TSS1500	0.000542155	0.000542155	15.8878	5.15754	Tumor up vs Control	0.620593	Tumor up vs Control	252.421	252.421	1
617768	cg03018058	RHBDD1	N_Shore	TSS1500	0.0016617	0.0016617	10.8798	4.56365	Tumor up vs Control	0.620303	Tumor up vs Control	118.37	118.37	1
90480	cg23847712	DRD5	Island	TSS200	0.00193741	0.00193741	10.3259	5.56905	Tumor up vs Control	0.620082	Tumor up vs Control	106.623	106.623	1
295442	cg09317884	LMX1A	Island	Body	0.00142045	0.00142045	11.4754	4.72645	Tumor up vs Control	0.61982	Tumor up vs Control	131.684	131.684	1
740752	cg15322562	CDH2		TSS200	0.00578232	0.00578232	7.08527	4.5285	Tumor up vs Control	0.619739	Tumor up vs Control	50.2011	50.2011	1
22454	cg12815941	MYF5	N_Shore	TSS200	0.00824046	0.00824046	6.25629	4.51097	Tumor up vs Control	0.619315	Tumor up vs Control	39.1412	39.1412	1
140075	cg12945444		Island		0.00671566	0.00671566	6.72376	4.88215	Tumor up vs Control	0.61924	Tumor up vs Control	45.209	45.209	1
140698	cg18944010	TBX15	S_Shore	5'UTR	0.000496307	0.000496307	16.3671	4.63456	Tumor up vs Control	0.619188	Tumor up vs Control	267.882	267.882	1
97868	cg04623837	HCG9	N_Shore	Body	0.00562421	0.00562421	7.15416	5.04487	Tumor up vs Control	0.619104	Tumor up vs Control	51.1819	51.1819	1
126339	cg23064601	PITX1	Island	Body	0.00689978	0.00689978	6.66022	5.27014	Tumor up vs Control	0.618805	Tumor up vs Control	44.3586	44.3586	1
56222	cg23817096		Island		0.00371898	0.00371898	8.25773	4.95635	Tumor up vs Control	0.6187	Tumor up vs Control	68.1901	68.1901	1
65625	cg12408601	HIST1H4L	S_Shore	TSS1500	0.00590217	0.00590217	7.03469	4.55251	Tumor up vs Control	0.618616	Tumor up vs Control	49.4868	49.4868	1
708223	cg03669245	SSBP2		Body	0.000450294	0.000450294	16.9114	4.62373	Tumor up vs Control	0.618544	Tumor up vs Control	285.994	285.994	1
355488	cg06555928	ADAM10		Body	0.00218033	0.00218033	9.91805	4.63027	Tumor up vs Control	0.618526	Tumor up vs Control	98.3677	98.3677	1
438114	cg00677574	ACBD4	N_Shore	3'UTR	0.0021093	0.0021093	10.0308	5.0081	Tumor up vs Control	0.618501	Tumor up vs Control	100.617	100.617	1
242201	cg13575798	SND1		Body	0.00188967	0.00188967	10.414	4.47976	Tumor up vs Control	0.618456	Tumor up vs Control	108.451	108.451	1
82414	cg03093838	OLIG3	N_Shore	TSS200	0.00439946	0.00439946	7.79172	5.18319	Tumor up vs Control	0.618321	Tumor up vs Control	60.7109	60.7109	1
321184	cg02831587	FAR1	Island	TSS200	0.00177065	0.00177065	10.6473	5.30222	Tumor up vs Control	0.618315	Tumor up vs Control	113.365	113.365	1
706151	cg26881130	KPNA1		Body	0.000245168	0.000245168	20.7393	4.3296	Tumor up vs Control	0.618289	Tumor up vs Control	430.12	430.12	1
21592	cg00988426	TUBB4A	S_Shore	5'UTR	0.00667473	0.00667473	6.7382	4.52285	Tumor up vs Control	0.618259	Tumor up vs Control	45.4033	45.4033	1
343512	cg00934864	CCDC8	S_Shore	1stExon	0.000108634	0.000108634	27.2354	4.56558	Tumor up vs Control	0.617514	Tumor up vs Control	741.766	741.766	1
21506	cg00376544	FBXO39	Island	TSS1500	0.00104927	0.00104927	12.7155	5.5397	Tumor up vs Control	0.6174	Tumor up vs Control	161.683	161.683	1
417961	cg09095892		Island		0.00493589	0.00493589	7.48683	4.6007	Tumor up vs Control	0.617233	Tumor up vs Control	56.0526	56.0526	1
802	cg24122498	ZMYND15		Body	0.0068418	0.0068418	6.67999	4.56343	Tumor up vs Control	0.617176	Tumor up vs Control	44.6222	44.6222	1
393478	cg20821580	LINC01430		Body	0.00187345	0.00187345	10.4446	4.46713	Tumor up vs Control	0.616768	Tumor up vs Control	109.09	109.09	1
28945	cg06365535	TBX4	Island	Body	0.00766829	0.00766829	6.41728	4.73632	Tumor up vs Control	0.616737	Tumor up vs Control	41.1815	41.1815	1
551856	cg24021113	C6orf145	S_Shore	TSS1500	0.000878844	0.000878844	13.5005	5.18629	Tumor up vs Control	0.616593	Tumor up vs Control	182.263	182.263	1
236692	cg15339231	DLX5	Island	Body	0.00179271	0.00179271	10.6025	5.44372	Tumor up vs Control	0.616526	Tumor up vs Control	112.413	112.413	1
191149	cg23607917	ABCA10		5'UTR	0.000796123	0.000796123	13.9586	4.54438	Tumor up vs Control	0.616434	Tumor up vs Control	194.842	194.842	1
686964	cg06988133	EXT1		Body	0.00148056	0.00148056	11.315	4.66044	Tumor up vs Control	0.61643	Tumor up vs Control	128.03	128.03	1
86883	cg15087860		Island		0.00379227	0.00379227	8.2023	5.30954	Tumor up vs Control	0.616004	Tumor up vs Control	67.2777	67.2777	1
122512	cg21542650	FKBP4	Island	TSS1500	0.00822705	0.00822705	6.25989	4.87254	Tumor up vs Control	0.615951	Tumor up vs Control	39.1863	39.1863	1
364047	cg10146929	HIST1H1A	N_Shelf	1stExon	0.00242421	0.00242421	9.56511	4.53824	Tumor up vs Control	0.615903	Tumor up vs Control	91.4914	91.4914	1
80413	cg01762827	HAS3	Island	5'UTR	0.00757403	0.00757403	6.44531	5.2333	Tumor up vs Control	0.615765	Tumor up vs Control	41.5421	41.5421	1
45097	cg22897615	PRRT1	Island	Body	0.0064749	0.0064749	6.81039	4.69378	Tumor up vs Control	0.615702	Tumor up vs Control	46.3814	46.3814	1
27693	cg08654960		N_Shore		0.00799608	0.00799608	6.32319	5.02153	Tumor up vs Control	0.615684	Tumor up vs Control	39.9828	39.9828	1
25395	cg23054189	TRIM58	Island	1stExon	0.00056814	0.00056814	15.6394	5.58017	Tumor up vs Control	0.615682	Tumor up vs Control	244.591	244.591	1
455660	cg19814934		N_Shore		0.00388105	0.00388105	8.13703	4.50474	Tumor up vs Control	0.615599	Tumor up vs Control	66.2113	66.2113	1
31741	cg22367191		N_Shore		0.00282173	0.00282173	9.08037	5.63863	Tumor up vs Control	0.615358	Tumor up vs Control	82.4532	82.4532	1
398316	cg07369620	GCLM		Body	0.00124241	0.00124241	12.0085	5.0957	Tumor up vs Control	0.615264	Tumor up vs Control	144.205	144.205	1
492743	cg14857764		N_Shore		0.00347342	0.00347342	8.45449	4.81944	Tumor up vs Control	0.61508	Tumor up vs Control	71.4784	71.4784	1
31269	cg02374745	FBXO39	Island	1stExon	0.000940887	0.000940887	13.1929	5.97302	Tumor up vs Control	0.614763	Tumor up vs Control	174.053	174.053	1
9480	cg23964682	ANKMY1	Island	TSS200	0.00721059	0.00721059	6.55787	6.0511	Tumor up vs Control	0.614594	Tumor up vs Control	43.0057	43.0057	1
640812	cg04660410	VILL	S_Shore	Body	0.000348535	0.000348535	18.4309	5.73386	Tumor up vs Control	0.614487	Tumor up vs Control	339.699	339.699	1
436905	cg18530748	SULT1A1	Island	5'UTR	0.0030426	0.0030426	8.8485	4.52772	Tumor up vs Control	0.614109	Tumor up vs Control	78.296	78.296	1
143894	cg24828322	CYP2C8		TSS1500	0.00178545	0.00178545	10.6172	4.54027	Tumor up vs Control	0.614107	Tumor up vs Control	112.724	112.724	1
404918	cg04314107	SNX1		Body	0.00102806	0.00102806	12.8036	4.84348	Tumor up vs Control	0.614103	Tumor up vs Control	163.933	163.933	1
106728	cg05394800		N_Shore		0.00800782	0.00800782	6.31992	4.52007	Tumor up vs Control	0.613958	Tumor up vs Control	39.9414	39.9414	1
736157	cg02512703	CCDC8	S_Shore	1stExon	0.000241527	0.000241527	20.8436	5.83913	Tumor up vs Control	0.61395	Tumor up vs Control	434.455	434.455	1
69849	cg22849665	PRRT1	Island	Body	0.00720894	0.00720894	6.5584	4.70761	Tumor up vs Control	0.613752	Tumor up vs Control	43.0127	43.0127	1
105776	cg12410551		Island		0.000766863	0.000766863	14.136	6.55393	Tumor up vs Control	0.613748	Tumor up vs Control	199.828	199.828	1
122430	cg00989853	IRF6	Island	5'UTR	0.00229866	0.00229866	9.74061	5.49695	Tumor up vs Control	0.613731	Tumor up vs Control	94.8795	94.8795	1
105860	cg22488797		Island		0.00124683	0.00124683	11.9941	5.91891	Tumor up vs Control	0.613644	Tumor up vs Control	143.858	143.858	1
14363	cg12810212	C2orf52	Island	TSS1500	0.00692654	0.00692654	6.65118	4.8614	Tumor up vs Control	0.613622	Tumor up vs Control	44.2381	44.2381	1
45963	cg25486143	RASSF1	Island	TSS200	0.00381461	0.00381461	8.18569	5.49561	Tumor up vs Control	0.613558	Tumor up vs Control	67.0055	67.0055	1
79341	cg15491911		Island		0.00222158	0.00222158	9.85478	4.40071	Tumor up vs Control	0.613522	Tumor up vs Control	97.1167	97.1167	1
265430	cg00731214				0.00259029	0.00259029	9.35064	4.88741	Tumor up vs Control	0.613143	Tumor up vs Control	87.4345	87.4345	1
576551	cg26581206	NCOR2	S_Shore	5'UTR	0.00273111	0.00273111	9.18258	4.32122	Tumor up vs Control	0.61291	Tumor up vs Control	84.3197	84.3197	1
107694	cg23295942				0.00962969	0.00962969	5.91994	4.67654	Tumor up vs Control	0.61284	Tumor up vs Control	35.0457	35.0457	1
75069	cg02280532	LY75	Island	5'UTR	0.00406342	0.00406342	8.00895	4.86425	Tumor up vs Control	0.612728	Tumor up vs Control	64.1433	64.1433	1
46714	cg00809164	MT1L	Island	TSS1500	0.00545013	0.00545013	7.23301	4.69418	Tumor up vs Control	0.612623	Tumor up vs Control	52.3165	52.3165	1
507164	cg09492887	SLC26A5	Island	5'UTR	0.00216112	0.00216112	9.94805	4.86728	Tumor up vs Control	0.612496	Tumor up vs Control	98.9637	98.9637	1
327088	cg25581124	DMXL2		Body	0.00175731	0.00175731	10.6747	4.2253	Tumor up vs Control	0.612424	Tumor up vs Control	113.95	113.95	1
70465	cg05603527	VAX2	Island	Body	0.003434	0.003434	8.48779	4.33238	Tumor up vs Control	0.612413	Tumor up vs Control	72.0426	72.0426	1
35821	cg14157435	NRP2		Body	0.00160212	0.00160212	11.0157	4.95936	Tumor up vs Control	0.612193	Tumor up vs Control	121.346	121.346	1
181149	cg09950966	PDE4B		Body	0.0057012	0.0057012	7.1203	4.36738	Tumor up vs Control	0.612174	Tumor up vs Control	50.6987	50.6987	1
418280	cg07957294	PRRX1		Body	0.000779685	0.000779685	14.0572	4.36829	Tumor up vs Control	0.612004	Tumor up vs Control	197.605	197.605	1
104376	cg01286685	RNF39	Island	Body	0.0017522	0.0017522	10.6853	4.30888	Tumor up vs Control	0.611499	Tumor up vs Control	114.176	114.176	1
54646	cg22505086	DLX6AS	S_Shelf	Body	0.003461	0.003461	8.46492	4.41173	Tumor up vs Control	0.611495	Tumor up vs Control	71.6549	71.6549	1
3990	cg18161327		S_Shelf		0.0031856	0.0031856	8.70994	4.6272	Tumor up vs Control	0.611219	Tumor up vs Control	75.863	75.863	1
40365	cg11821086	ANKMY1	Island	TSS200	0.000520402	0.000520402	16.1082	4.81087	Tumor up vs Control	0.611091	Tumor up vs Control	259.473	259.473	1
646139	cg14458068	PCDHGA4	N_Shore	Body	0.00762688	0.00762688	6.42954	4.48205	Tumor up vs Control	0.611065	Tumor up vs Control	41.339	41.339	1
612964	cg15991082	DDAH1		Body	0.0018177	0.0018177	10.5526	4.30617	Tumor up vs Control	0.611048	Tumor up vs Control	111.358	111.358	1
447049	cg26883712	ZNF311		TSS1500	0.00588956	0.00588956	7.03995	4.55867	Tumor up vs Control	0.611006	Tumor up vs Control	49.5609	49.5609	1
497239	cg18665181	DOCK7		Body	0.00122583	0.00122583	12.0633	4.40025	Tumor up vs Control	0.610935	Tumor up vs Control	145.523	145.523	1
432119	cg11772171	ASCL2	Island	TSS1500	0.00255474	0.00255474	9.39498	4.2587	Tumor up vs Control	0.610751	Tumor up vs Control	88.2657	88.2657	1
39646	cg05685892		S_Shore		0.0066421	0.0066421	6.74979	4.87668	Tumor up vs Control	0.610442	Tumor up vs Control	45.5597	45.5597	1
282903	cg14153080				0.00274717	0.00274717	9.16414	4.58013	Tumor up vs Control	0.610338	Tumor up vs Control	83.9815	83.9815	1
41490	cg12387154	PRRT1	S_Shore	1stExon	0.00315739	0.00315739	8.73662	4.3371	Tumor up vs Control	0.610218	Tumor up vs Control	76.3285	76.3285	1
9819	cg13879483	USP44	Island	TSS1500	0.00153487	0.00153487	11.1774	4.80166	Tumor up vs Control	0.61021	Tumor up vs Control	124.934	124.934	1
403818	cg10514580	SLFN12		TSS1500	0.00113107	0.00113107	12.3965	4.76859	Tumor up vs Control	0.610151	Tumor up vs Control	153.673	153.673	1
22404	cg19089073		Island		5.72069e-05	5.72069e-05	33.7456	5.76313	Tumor up vs Control	0.610101	Tumor up vs Control	1138.77	1138.77	1
634379	cg02239968		S_Shelf		0.00413413	0.00413413	7.96131	4.62768	Tumor up vs Control	0.609763	Tumor up vs Control	63.3825	63.3825	1
90565	cg02519751	ZIC1	N_Shore	TSS1500	0.00685705	0.00685705	6.67477	5.74372	Tumor up vs Control	0.609494	Tumor up vs Control	44.5525	44.5525	1
616388	cg11614941	SLC23A2		Body	0.00154719	0.00154719	11.1471	4.82379	Tumor up vs Control	0.609359	Tumor up vs Control	124.258	124.258	1
694609	cg12803053	NSMCE2		Body	2.43476e-05	2.43476e-05	44.8828	4.53965	Tumor up vs Control	0.609332	Tumor up vs Control	2014.46	2014.46	1
534043	cg13877670	ONECUT1	Island	TSS1500	0.00424482	0.00424482	7.88886	4.72247	Tumor up vs Control	0.609327	Tumor up vs Control	62.2341	62.2341	1
561044	cg03884260	EFCAB6	S_Shore	TSS1500	0.000417392	0.000417392	17.3481	4.504	Tumor up vs Control	0.609257	Tumor up vs Control	300.957	300.957	1
47593	cg04706655				0.000175432	0.000175432	23.2	5.48156	Tumor up vs Control	0.609171	Tumor up vs Control	538.241	538.241	1
236320	cg26890815	PTK2		Body	0.000622997	0.000622997	15.1615	4.15997	Tumor up vs Control	0.608694	Tumor up vs Control	229.871	229.871	1
435324	cg19628360	CNST		5'UTR	3.50371e-05	3.50371e-05	39.7483	4.32163	Tumor up vs Control	0.608515	Tumor up vs Control	1579.92	1579.92	1
756443	cg02276017	PSMA1		Body	0.00196842	0.00196842	10.2701	4.84934	Tumor up vs Control	0.608453	Tumor up vs Control	105.475	105.475	1
32748	cg23391107	SP6	N_Shore	3'UTR	0.00316745	0.00316745	8.72706	5.07356	Tumor up vs Control	0.608379	Tumor up vs Control	76.1616	76.1616	1
57000	cg17321883	AMIGO3	Island	1stExon	0.00141859	0.00141859	11.4804	5.90243	Tumor up vs Control	0.608244	Tumor up vs Control	131.801	131.801	1
304787	cg07462756	MSX1	Island	TSS1500	0.00937383	0.00937383	5.97692	5.24427	Tumor up vs Control	0.608157	Tumor up vs Control	35.7236	35.7236	1
586818	cg24274579	TBX4	Island	Body	0.00375426	0.00375426	8.23087	4.50632	Tumor up vs Control	0.608074	Tumor up vs Control	67.7471	67.7471	1
85837	cg18471993		Island		0.000517777	0.000517777	16.1356	5.70861	Tumor up vs Control	0.608001	Tumor up vs Control	260.358	260.358	1
21827	cg18354742	SPINT2	Island	5'UTR	0.000782357	0.000782357	14.041	5.59376	Tumor up vs Control	0.607458	Tumor up vs Control	197.149	197.149	1
197155	cg16437908		N_Shore		0.00316813	0.00316813	8.72642	4.58286	Tumor up vs Control	0.607439	Tumor up vs Control	76.1505	76.1505	1
534496	cg18449964	ZADH2	Island	Body	0.0064253	0.0064253	6.82876	4.7462	Tumor up vs Control	0.607438	Tumor up vs Control	46.632	46.632	1
369456	cg03602029	OLIG3	N_Shore	1stExon	0.00748949	0.00748949	6.47085	4.4048	Tumor up vs Control	0.607239	Tumor up vs Control	41.872	41.872	1
616923	cg08473006	PPTC7		Body	0.00669474	0.00669474	6.73112	4.55961	Tumor up vs Control	0.607207	Tumor up vs Control	45.308	45.308	1
605447	cg21291134	APCS		3'UTR	0.000286765	0.000286765	19.6777	4.15575	Tumor up vs Control	0.607203	Tumor up vs Control	387.211	387.211	1
466542	cg09627955				0.00164831	0.00164831	10.9098	4.23902	Tumor up vs Control	0.607098	Tumor up vs Control	119.024	119.024	1
394757	cg21922298	SCARB2		Body	0.000343725	0.000343725	18.5171	4.17009	Tumor up vs Control	0.606913	Tumor up vs Control	342.883	342.883	1
367142	cg07565499	PTPRF		Body	1.45868e-05	1.45868e-05	53.25	4.16384	Tumor up vs Control	0.60691	Tumor up vs Control	2835.56	2835.56	1
315871	cg24570303		S_Shore		0.00273225	0.00273225	9.18126	5.08779	Tumor up vs Control	0.606798	Tumor up vs Control	84.2955	84.2955	1
104597	cg10734734	A1BG	Island	Body	0.000605091	0.000605091	15.3111	4.80102	Tumor up vs Control	0.60676	Tumor up vs Control	234.43	234.43	1
672876	cg18537222	PPARG		Body	0.000594967	0.000594967	15.3984	4.36359	Tumor up vs Control	0.60666	Tumor up vs Control	237.109	237.109	1
61566	cg17241776	DLEU7	Island	1stExon	0.00944099	0.00944099	5.96177	5.71457	Tumor up vs Control	0.606439	Tumor up vs Control	35.5427	35.5427	1
122506	cg08081805	RASIP1	Island	Body	0.000867194	0.000867194	13.5614	4.93774	Tumor up vs Control	0.606413	Tumor up vs Control	183.913	183.913	1
161775	cg09039287				0.000225244	0.000225244	21.3369	4.14911	Tumor up vs Control	0.606139	Tumor up vs Control	455.263	455.263	1
46021	cg18356974		Island		0.00377372	0.00377372	8.2162	5.21109	Tumor up vs Control	0.605923	Tumor up vs Control	67.5059	67.5059	1
235888	cg26663339	MAP3K4		5'UTR	0.000351214	0.000351214	18.3836	4.32666	Tumor up vs Control	0.605549	Tumor up vs Control	337.957	337.957	1
151992	cg13808130	MYCBP2		Body	0.0013165	0.0013165	11.775	4.27181	Tumor up vs Control	0.605495	Tumor up vs Control	138.651	138.651	1
100377	cg25315816	SNRPF	Island	TSS1500	0.00021893	0.00021893	21.5412	4.82777	Tumor up vs Control	0.605437	Tumor up vs Control	464.021	464.021	1
43579	cg04948892	SOX2OT	N_Shore	Body	0.00593088	0.00593088	7.02277	5.0044	Tumor up vs Control	0.605381	Tumor up vs Control	49.3193	49.3193	1
485546	cg20041710	CGNL1		5'UTR	0.00589808	0.00589808	7.03639	4.27843	Tumor up vs Control	0.605196	Tumor up vs Control	49.5108	49.5108	1
219500	cg25025879		Island		0.000110951	0.000110951	27.0439	4.76233	Tumor up vs Control	0.605054	Tumor up vs Control	731.371	731.371	1
47588	cg00400832	DLX5	Island	Body	0.00234382	0.00234382	9.67606	5.94245	Tumor up vs Control	0.60474	Tumor up vs Control	93.6261	93.6261	1
242179	cg05057634	MGAT5B	Island	1stExon	0.0014874	0.0014874	11.2973	5.29718	Tumor up vs Control	0.604574	Tumor up vs Control	127.629	127.629	1
94585	cg08886727	C17orf93	Island	Body	0.00199081	0.00199081	10.2306	6.15074	Tumor up vs Control	0.604574	Tumor up vs Control	104.665	104.665	1
7691	cg14565725	TBX15	Island	1stExon	0.0010678	0.0010678	12.6404	4.37299	Tumor up vs Control	0.60455	Tumor up vs Control	159.779	159.779	1
770071	cg07379055		Island		0.00206572	0.00206572	10.1025	4.23468	Tumor up vs Control	0.604302	Tumor up vs Control	102.061	102.061	1
63681	cg25209842	FGF8	Island	TSS1500	0.000449443	0.000449443	16.9221	5.73294	Tumor up vs Control	0.604292	Tumor up vs Control	286.358	286.358	1
103978	cg26952618	FAM18A	Island	1stExon	0.00138365	0.00138365	11.578	4.72247	Tumor up vs Control	0.604248	Tumor up vs Control	134.051	134.051	1
48531	cg15439382	PLTP	N_Shore	TSS200	0.00131949	0.00131949	11.766	5.17022	Tumor up vs Control	0.603953	Tumor up vs Control	138.438	138.438	1
306805	cg22592142	DUOXA2	Island	Body	0.000228136	0.000228136	21.2459	4.69293	Tumor up vs Control	0.603806	Tumor up vs Control	451.387	451.387	1
57256	cg12076463	NKX6-1	Island	Body	0.00341003	0.00341003	8.50828	4.66816	Tumor up vs Control	0.603597	Tumor up vs Control	72.3909	72.3909	1
457235	cg15835396		Island		0.00467325	0.00467325	7.63033	4.89934	Tumor up vs Control	0.603377	Tumor up vs Control	58.2219	58.2219	1
2455	cg05690644	GDF6	Island	Body	0.00211887	0.00211887	10.0153	4.69122	Tumor up vs Control	0.603153	Tumor up vs Control	100.307	100.307	1
400320	cg12959398	PCOLCE2		Body	0.00020885	0.00020885	21.884	4.06783	Tumor up vs Control	0.603119	Tumor up vs Control	478.911	478.911	1
740010	cg25707676	DLX6AS	N_Shelf	TSS200	0.000303876	0.000303876	19.2988	4.82027	Tumor up vs Control	0.603114	Tumor up vs Control	372.444	372.444	1
12514	cg17666539	EVI5L	Island	Body	0.00718324	0.00718324	6.56665	4.3338	Tumor up vs Control	0.603054	Tumor up vs Control	43.1208	43.1208	1
1384	cg07363137		N_Shore		0.00163051	0.00163051	10.9502	4.19884	Tumor up vs Control	0.602943	Tumor up vs Control	119.906	119.906	1
221293	cg01824466	TP53INP1	N_Shore	5'UTR	0.000692257	0.000692257	14.6324	4.69321	Tumor up vs Control	0.602887	Tumor up vs Control	214.108	214.108	1
326201	cg00281200	MLIP-IT1		TSS200	0.00153891	0.00153891	11.1674	4.34842	Tumor up vs Control	0.602823	Tumor up vs Control	124.711	124.711	1
317290	cg19459332		Island		0.00195464	0.00195464	10.2947	4.40222	Tumor up vs Control	0.602704	Tumor up vs Control	105.981	105.981	1
545184	cg08708961	PSEN2		Body	0.00115415	0.00115415	12.312	4.75516	Tumor up vs Control	0.602256	Tumor up vs Control	151.586	151.586	1
137638	cg07179903	ANGPTL1		5'UTR	0.00082849	0.00082849	13.7721	4.44567	Tumor up vs Control	0.602245	Tumor up vs Control	189.671	189.671	1
743079	cg23217142	SYTL4	N_Shelf	5'UTR	0.00291644	0.00291644	8.9781	4.44994	Tumor up vs Control	0.602233	Tumor up vs Control	80.6063	80.6063	1
381991	cg11706983		S_Shore		0.00260305	0.00260305	9.33491	4.77159	Tumor up vs Control	0.602229	Tumor up vs Control	87.1406	87.1406	1
484643	cg13882284	MSX1	Island	TSS1500	0.00386751	0.00386751	8.14686	4.3164	Tumor up vs Control	0.602137	Tumor up vs Control	66.3713	66.3713	1
204082	cg18403361	CLEC14A	S_Shore	TSS200	0.000961577	0.000961577	13.0963	4.25905	Tumor up vs Control	0.602053	Tumor up vs Control	171.513	171.513	1
662616	cg23405212	CRYGD	S_Shore	TSS200	0.00548255	0.00548255	7.21808	4.62819	Tumor up vs Control	0.601936	Tumor up vs Control	52.1007	52.1007	1
299983	cg19971388		Island		0.00271927	0.00271927	9.19626	4.26778	Tumor up vs Control	0.601901	Tumor up vs Control	84.5711	84.5711	1
528995	cg11068356	FANCL		Body	0.00149256	0.00149256	11.2841	4.20828	Tumor up vs Control	0.601807	Tumor up vs Control	127.33	127.33	1
69572	cg10086659		S_Shore		8.03085e-05	8.03085e-05	30.1298	4.16229	Tumor up vs Control	0.601567	Tumor up vs Control	907.806	907.806	1
88843	cg01872216		Island		0.00020495	0.00020495	22.0227	6.08068	Tumor up vs Control	0.601262	Tumor up vs Control	484.997	484.997	1
82734	cg25229823	TPM2	Island	1stExon	0.00283089	0.00283089	9.07028	4.88951	Tumor up vs Control	0.601247	Tumor up vs Control	82.2701	82.2701	1
694778	cg18818270	C10orf142	N_Shore	1stExon	9.0824e-06	9.0824e-06	62.3672	4.56085	Tumor up vs Control	0.601135	Tumor up vs Control	3889.66	3889.66	1
730227	cg02032558		N_Shore		0.00496765	0.00496765	7.47016	4.2364	Tumor up vs Control	0.601103	Tumor up vs Control	55.8032	55.8032	1
179374	cg05961499	FBXW4		Body	0.000491441	0.000491441	16.4214	4.37765	Tumor up vs Control	0.601042	Tumor up vs Control	269.663	269.663	1
470289	cg15584219	DERL1	N_Shelf	Body	0.000774324	0.000774324	14.0899	4.78779	Tumor up vs Control	0.600862	Tumor up vs Control	198.527	198.527	1
33632	cg11456756	HLA-L	Island	Body	0.000200527	0.000200527	22.1842	5.60356	Tumor up vs Control	0.60082	Tumor up vs Control	492.138	492.138	1
324256	cg00158789	TBX4	Island	Body	0.00222244	0.00222244	9.85347	4.99509	Tumor up vs Control	0.600787	Tumor up vs Control	97.0908	97.0908	1
479709	cg21282663	HLX	N_Shore	Body	0.00559348	0.00559348	7.16784	4.2232	Tumor up vs Control	0.600778	Tumor up vs Control	51.378	51.378	1
139318	cg10465672	OCIAD2	Island	TSS200	0.00336557	0.00336557	8.54681	4.65099	Tumor up vs Control	0.600708	Tumor up vs Control	73.048	73.048	1
99294	cg02109484	C2orf65	Island	TSS200	0.00147273	0.00147273	11.3354	5.8761	Tumor up vs Control	0.600658	Tumor up vs Control	128.492	128.492	1
494068	cg27465836	DOCK4		Body	0.000233671	0.000233671	21.0759	4.65541	Tumor up vs Control	0.600405	Tumor up vs Control	444.193	444.193	1
70608	cg07723510	HLA-L	Island	Body	0.000678662	0.000678662	14.7306	5.58824	Tumor up vs Control	0.600226	Tumor up vs Control	216.99	216.99	1
114181	cg20432211		Island		0.00597564	0.00597564	7.00435	4.45988	Tumor up vs Control	0.60002	Tumor up vs Control	49.0609	49.0609	1
465598	cg27017668		Island		0.00603069	0.00603069	6.98193	4.4372	Tumor up vs Control	0.600003	Tumor up vs Control	48.7473	48.7473	1
749140	cg10574365		Island		0.00241213	0.00241213	9.58147	4.22321	Tumor up vs Control	0.599932	Tumor up vs Control	91.8045	91.8045	1
447781	cg20049007				0.000385473	0.000385473	17.818	4.13053	Tumor up vs Control	0.599798	Tumor up vs Control	317.48	317.48	1
782937	cg17199800	DLX6AS	N_Shore	Body	0.000598756	0.000598756	15.3655	4.43768	Tumor up vs Control	0.599788	Tumor up vs Control	236.098	236.098	1
553213	cg24006505		N_Shore		0.00784711	0.00784711	6.36531	4.42181	Tumor up vs Control	0.599732	Tumor up vs Control	40.5172	40.5172	1
545498	cg23197862				0.00676319	0.00676319	6.70714	4.84379	Tumor up vs Control	0.599657	Tumor up vs Control	44.9857	44.9857	1
517567	cg07851675		Island		0.00485265	0.00485265	7.53119	4.59688	Tumor up vs Control	0.599577	Tumor up vs Control	56.7189	56.7189	1
8688	cg21606928		Island		0.00832546	0.00832546	6.23363	4.28861	Tumor up vs Control	0.599499	Tumor up vs Control	38.8581	38.8581	1
343114	cg04462378	NUMA1		5'UTR	6.53323e-06	6.53323e-06	69.6103	4.182	Tumor up vs Control	0.599274	Tumor up vs Control	4845.59	4845.59	1
761865	cg18516557		N_Shore		0.00807335	0.00807335	6.30175	4.27865	Tumor up vs Control	0.599213	Tumor up vs Control	39.7121	39.7121	1
228923	cg13077930	ALB		TSS1500	0.00129536	0.00129536	11.8398	4.13213	Tumor up vs Control	0.598809	Tumor up vs Control	140.182	140.182	1
12426	cg12696328		Island		0.00326624	0.00326624	8.63538	4.12555	Tumor up vs Control	0.598706	Tumor up vs Control	74.5697	74.5697	1
122690	cg18514922	LY75	Island	TSS200	0.00227561	0.00227561	9.77422	5.47266	Tumor up vs Control	0.59866	Tumor up vs Control	95.5353	95.5353	1
754186	cg25928986		S_Shore		0.00454511	0.00454511	7.70427	4.2678	Tumor up vs Control	0.598589	Tumor up vs Control	59.3557	59.3557	1
10762	cg12586496	DNASE2	Island	Body	0.000972429	0.000972429	13.0467	6.00607	Tumor up vs Control	0.598429	Tumor up vs Control	170.217	170.217	1
74265	cg05774229		Island		0.00190761	0.00190761	10.3805	4.42574	Tumor up vs Control	0.598293	Tumor up vs Control	107.755	107.755	1
402687	cg10290276	ASCL2	Island	1stExon	0.0045509	0.0045509	7.70086	4.93379	Tumor up vs Control	0.598259	Tumor up vs Control	59.3033	59.3033	1
59852	cg09422450		Island		0.00415203	0.00415203	7.94942	4.64511	Tumor up vs Control	0.598206	Tumor up vs Control	63.1933	63.1933	1
342184	cg24262206	ANKRD12	S_Shelf	5'UTR	0.00118871	0.00118871	12.1896	4.05239	Tumor up vs Control	0.59816	Tumor up vs Control	148.587	148.587	1
359560	cg21403806	EXT1		Body	6.18858e-05	6.18858e-05	32.8709	4.70536	Tumor up vs Control	0.598045	Tumor up vs Control	1080.5	1080.5	1
665783	cg13009608	TPD52		Body	0.000922628	0.000922628	13.2806	5.32104	Tumor up vs Control	0.597935	Tumor up vs Control	176.373	176.373	1
405883	cg04412047	TGM2		Body	8.65423e-05	8.65423e-05	29.3863	5.53554	Tumor up vs Control	0.597888	Tumor up vs Control	863.555	863.555	1
47443	cg25416153		Island		0.00492169	0.00492169	7.49432	5.83976	Tumor up vs Control	0.59785	Tumor up vs Control	56.1649	56.1649	1
640362	cg13177151				0.000375638	0.000375638	17.9733	4.28658	Tumor up vs Control	0.597836	Tumor up vs Control	323.039	323.039	1
98026	cg07286457	IDUA	Island	Body	0.00323951	0.00323951	8.65982	5.81843	Tumor up vs Control	0.597827	Tumor up vs Control	74.9925	74.9925	1
486458	cg23438893		N_Shore		0.00821477	0.00821477	6.2632	5.23951	Tumor up vs Control	0.597736	Tumor up vs Control	39.2277	39.2277	1
85777	cg04917181	TSPYL5	Island	TSS200	0.00363111	0.00363111	8.3261	6.00966	Tumor up vs Control	0.597728	Tumor up vs Control	69.324	69.324	1
184868	cg00552168		Island		0.000687444	0.000687444	14.6669	4.77209	Tumor up vs Control	0.597727	Tumor up vs Control	215.117	215.117	1
360440	cg06647751		Island		0.000626564	0.000626564	15.1324	5.1937	Tumor up vs Control	0.597494	Tumor up vs Control	228.988	228.988	1
239753	cg07473340	SKAP2		TSS200	0.000848237	0.000848237	13.663	4.31062	Tumor up vs Control	0.597279	Tumor up vs Control	186.678	186.678	1
28742	cg00123762		S_Shore		0.00900164	0.00900164	6.06354	4.66185	Tumor up vs Control	0.597048	Tumor up vs Control	36.7666	36.7666	1
642846	cg14887482	HRG		TSS1500	2.51469e-05	2.51469e-05	44.4015	4.07026	Tumor up vs Control	0.596904	Tumor up vs Control	1971.49	1971.49	1
39110	cg10285466	CLEC14A	S_Shore	TSS200	0.00361861	0.00361861	8.33601	4.15684	Tumor up vs Control	0.5969	Tumor up vs Control	69.4891	69.4891	1
38716	cg22125805		Island		0.00701206	0.00701206	6.62256	5.90217	Tumor up vs Control	0.596803	Tumor up vs Control	43.8583	43.8583	1
86043	cg15114474		Island		0.00607529	0.00607529	6.96396	6.08035	Tumor up vs Control	0.596722	Tumor up vs Control	48.4968	48.4968	1
22164	cg05732750		Island		0.00031485	0.00031485	19.0705	5.76081	Tumor up vs Control	0.596687	Tumor up vs Control	363.683	363.683	1
86132	cg04143876		Island		0.00346478	0.00346478	8.46174	6.20691	Tumor up vs Control	0.596682	Tumor up vs Control	71.6011	71.6011	1
287960	cg25725843	ST6GAL2	Island	TSS1500	0.00780302	0.00780302	6.37798	4.4402	Tumor up vs Control	0.596621	Tumor up vs Control	40.6786	40.6786	1
91454	cg07339783		Island		0.00233586	0.00233586	9.68731	6.09072	Tumor up vs Control	0.59644	Tumor up vs Control	93.844	93.844	1
1145	cg26718878		S_Shore		0.00806964	0.00806964	6.30278	4.47464	Tumor up vs Control	0.596157	Tumor up vs Control	39.725	39.725	1
745424	cg10681093	SMURF1		Body	0.00597805	0.00597805	7.00336	4.28278	Tumor up vs Control	0.596088	Tumor up vs Control	49.047	49.047	1
22140	cg23461615	SLC26A5	Island	5'UTR	0.00121811	0.00121811	12.0892	5.24489	Tumor up vs Control	0.596071	Tumor up vs Control	146.148	146.148	1
75879	cg03271263	RUVBL1-AS1	Island	TSS200	0.00133481	0.00133481	11.72	6.09829	Tumor up vs Control	0.595988	Tumor up vs Control	137.359	137.359	1
48784	cg25528916	STAP2	Island	Body	0.00697384	0.00697384	6.63529	4.26484	Tumor up vs Control	0.595978	Tumor up vs Control	44.0271	44.0271	1
574905	cg02222324				0.00674308	0.00674308	6.71415	4.95064	Tumor up vs Control	0.595901	Tumor up vs Control	45.0799	45.0799	1
684000	cg06625886	RNF13		Body	0.0012753	0.0012753	11.9027	4.07307	Tumor up vs Control	0.595866	Tumor up vs Control	141.673	141.673	1
756256	cg08741898	TLX1NB	N_Shore	5'UTR	0.00319533	0.00319533	8.70081	5.61171	Tumor up vs Control	0.595841	Tumor up vs Control	75.7042	75.7042	1
774169	cg15994467	GRASP	Island	Body	0.00234517	0.00234517	9.67415	4.16676	Tumor up vs Control	0.595754	Tumor up vs Control	93.5891	93.5891	1
428674	cg01295392	ASCL4	Island	1stExon	0.000771629	0.000771629	14.1065	4.69058	Tumor up vs Control	0.595548	Tumor up vs Control	198.994	198.994	1
319340	cg00767842	ALPK2		Body	0.000715975	0.000715975	14.4672	4.43041	Tumor up vs Control	0.595508	Tumor up vs Control	209.3	209.3	1
482569	cg21715963	C1orf51	S_Shore	TSS1500	0.00170837	0.00170837	10.7778	6.21079	Tumor up vs Control	0.59544	Tumor up vs Control	116.161	116.161	1
764656	cg17860366	ABHD2	S_Shelf	5'UTR	0.000818426	0.000818426	13.829	4.11023	Tumor up vs Control	0.595375	Tumor up vs Control	191.242	191.242	1
447107	cg17470882	JARID2		Body	0.00131489	0.00131489	11.7799	4.23638	Tumor up vs Control	0.595222	Tumor up vs Control	138.767	138.767	1
670662	cg22947094	FLJ37453	N_Shelf	Body	0.00220035	0.00220035	9.88715	4.12405	Tumor up vs Control	0.595063	Tumor up vs Control	97.7557	97.7557	1
66469	cg23413809	SIX2	N_Shore	Body	0.00566351	0.00566351	7.1368	4.7509	Tumor up vs Control	0.595037	Tumor up vs Control	50.9339	50.9339	1
684709	cg09435617	ZNF311		TSS1500	0.00503261	0.00503261	7.43649	5.00011	Tumor up vs Control	0.595035	Tumor up vs Control	55.3014	55.3014	1
741513	cg17535691	TLX1NB	N_Shore	5'UTR	0.00746599	0.00746599	6.47802	4.81629	Tumor up vs Control	0.594905	Tumor up vs Control	41.9648	41.9648	1
502509	cg17727413	RBMS1		Body	0.00292315	0.00292315	8.97102	4.39952	Tumor up vs Control	0.594709	Tumor up vs Control	80.4793	80.4793	1
177121	cg16055665	NPLOC4		TSS1500	0.00117176	0.00117176	12.2491	5.01201	Tumor up vs Control	0.594455	Tumor up vs Control	150.04	150.04	1
359563	cg03415494	SIL1		Body	6.43222e-06	6.43222e-06	69.973	4.01703	Tumor up vs Control	0.594391	Tumor up vs Control	4896.22	4896.22	1
343660	cg08659997				0.000483598	0.000483598	16.5105	4.38918	Tumor up vs Control	0.594356	Tumor up vs Control	272.596	272.596	1
311277	cg06836102				0.000231178	0.000231178	21.1518	3.97352	Tumor up vs Control	0.594331	Tumor up vs Control	447.398	447.398	1
734051	cg02403059	TUBE1	N_Shore	Body	0.00189786	0.00189786	10.3987	4.17287	Tumor up vs Control	0.594286	Tumor up vs Control	108.132	108.132	1
212828	cg00673985		N_Shore		0.00469275	0.00469275	7.61931	4.24094	Tumor up vs Control	0.594229	Tumor up vs Control	58.0539	58.0539	1
205621	cg24252839	GLYAT		5'UTR	0.0014711	0.0014711	11.3397	4.26583	Tumor up vs Control	0.593814	Tumor up vs Control	128.588	128.588	1
438526	cg03465028	KLF13		Body	7.34533e-05	7.34533e-05	31.0418	4.27445	Tumor up vs Control	0.593778	Tumor up vs Control	963.592	963.592	1
543942	cg20002177	DLX5	N_Shore	3'UTR	0.00632416	0.00632416	6.86681	4.16798	Tumor up vs Control	0.593748	Tumor up vs Control	47.1531	47.1531	1
192275	cg03041696		S_Shore		0.0022449	0.0022449	9.81969	4.11406	Tumor up vs Control	0.593623	Tumor up vs Control	96.4263	96.4263	1
121687	cg22404450	LY6G5C	Island	TSS1500	0.000880936	0.000880936	13.4896	5.69287	Tumor up vs Control	0.5935	Tumor up vs Control	181.97	181.97	1
30345	cg19452056	PARP6	Island	TSS1500	0.000550681	0.000550681	15.8046	6.54674	Tumor up vs Control	0.593295	Tumor up vs Control	249.784	249.784	1
119437	cg25734842		Island		0.00314025	0.00314025	8.75298	5.01916	Tumor up vs Control	0.593016	Tumor up vs Control	76.6146	76.6146	1
41792	cg16755500		Island		0.00449781	0.00449781	7.73225	5.83456	Tumor up vs Control	0.592964	Tumor up vs Control	59.7877	59.7877	1
225765	cg05413277	C2orf81	Island	Body	0.00350245	0.00350245	8.43028	4.13847	Tumor up vs Control	0.592916	Tumor up vs Control	71.0697	71.0697	1
34120	cg08496100	LINC00605	Island	TSS200	0.000690361	0.000690361	14.646	5.30679	Tumor up vs Control	0.592763	Tumor up vs Control	214.504	214.504	1
581377	cg25602536		Island		0.00442774	0.00442774	7.77444	4.56916	Tumor up vs Control	0.592602	Tumor up vs Control	60.4419	60.4419	1
535724	cg08046836	KCCAT211		Body	0.0010274	0.0010274	12.8064	4.05721	Tumor up vs Control	0.592585	Tumor up vs Control	164.003	164.003	1
365367	cg09025007	LINC01430		Body	0.00169538	0.00169538	10.8058	4.23634	Tumor up vs Control	0.592542	Tumor up vs Control	116.766	116.766	1
114240	cg08455778	LOC645323	N_Shore	Body	3.96191e-05	3.96191e-05	38.1503	4.89963	Tumor up vs Control	0.592508	Tumor up vs Control	1455.44	1455.44	1
52301	cg26365545	OTP	N_Shore	Body	0.00200169	0.00200169	10.2116	4.23423	Tumor up vs Control	0.592318	Tumor up vs Control	104.277	104.277	1
766512	cg14293975	ADGRV1		Body	0.00269841	0.00269841	9.22056	4.05015	Tumor up vs Control	0.592312	Tumor up vs Control	85.0187	85.0187	1
266382	cg16505204	THRSP		TSS1500	0.0035741	0.0035741	8.37165	4.15672	Tumor up vs Control	0.592178	Tumor up vs Control	70.0846	70.0846	1
100202	cg20214004	DCAF12L1	S_Shore	TSS200	0.0048143	0.0048143	7.55197	4.48764	Tumor up vs Control	0.592022	Tumor up vs Control	57.0323	57.0323	1
761067	cg10765471		Island		0.00183859	0.00183859	10.5117	5.24544	Tumor up vs Control	0.592015	Tumor up vs Control	110.495	110.495	1
510583	cg12140851	SKAP2		Body	0.0076485	0.0076485	6.42313	4.27045	Tumor up vs Control	0.591758	Tumor up vs Control	41.2566	41.2566	1
210783	cg20881548	IGF1		TSS1500	0.00421859	0.00421859	7.9058	4.21565	Tumor up vs Control	0.591664	Tumor up vs Control	62.5017	62.5017	1
582208	cg27517681	TBX15	N_Shore	5'UTR	0.00102493	0.00102493	12.8168	4.07997	Tumor up vs Control	0.591662	Tumor up vs Control	164.271	164.271	1
492377	cg26581660				0.000395496	0.000395496	17.665	5.39762	Tumor up vs Control	0.591287	Tumor up vs Control	312.052	312.052	1
39988	cg15071854	HPDL	Island	1stExon	0.00754716	0.00754716	6.45339	6.00664	Tumor up vs Control	0.591128	Tumor up vs Control	41.6463	41.6463	1
112675	cg20146541	TRIM58	Island	1stExon	0.00263124	0.00263124	9.30055	6.07343	Tumor up vs Control	0.590987	Tumor up vs Control	86.5002	86.5002	1
63955	cg22524327	M1AP	Island	TSS1500	0.00829945	0.00829945	6.24053	4.74605	Tumor up vs Control	0.590965	Tumor up vs Control	38.9442	38.9442	1
257590	cg26181372	ALDOB		TSS1500	0.00112039	0.00112039	12.4364	4.05556	Tumor up vs Control	0.590921	Tumor up vs Control	154.664	154.664	1
233654	cg03605488		N_Shore		0.00269998	0.00269998	9.21872	4.40984	Tumor up vs Control	0.590819	Tumor up vs Control	84.9848	84.9848	1
105621	cg17639394	HCG9	N_Shore	Body	0.00268413	0.00268413	9.23734	4.49541	Tumor up vs Control	0.590787	Tumor up vs Control	85.3285	85.3285	1
329622	cg03970153				0.00120583	0.00120583	12.1307	4.3328	Tumor up vs Control	0.590678	Tumor up vs Control	147.154	147.154	1
11460	cg11466109	PACSIN1		TSS200	0.00191304	0.00191304	10.3705	4.67708	Tumor up vs Control	0.590656	Tumor up vs Control	107.547	107.547	1
27355	cg13829680	VAV2		Body	0.00740664	0.00740664	6.49625	4.3609	Tumor up vs Control	0.590633	Tumor up vs Control	42.2013	42.2013	1
528703	cg16943816				0.00685749	0.00685749	6.67462	4.15336	Tumor up vs Control	0.590602	Tumor up vs Control	44.5505	44.5505	1
528343	cg11462267				6.73348e-05	6.73348e-05	31.9571	4.16373	Tumor up vs Control	0.590596	Tumor up vs Control	1021.26	1021.26	1
172413	cg01008365	GGH		Body	0.000226089	0.000226089	21.3101	4.17146	Tumor up vs Control	0.590437	Tumor up vs Control	454.122	454.122	1
351042	cg10237171	PPARG		TSS1500	0.000544576	0.000544576	15.864	4.02729	Tumor up vs Control	0.590341	Tumor up vs Control	251.665	251.665	1
118664	cg08435683	SLC23A2		3'UTR	0.00639667	0.00639667	6.83945	5.45934	Tumor up vs Control	0.590298	Tumor up vs Control	46.7781	46.7781	1
125848	cg22935921	DNAJA4	Island	Body	0.000510637	0.000510637	16.2111	6.7874	Tumor up vs Control	0.590267	Tumor up vs Control	262.801	262.801	1
301196	cg26127662	HOXA3	N_Shore	5'UTR	0.00136509	0.00136509	11.6312	4.26481	Tumor up vs Control	0.590183	Tumor up vs Control	135.285	135.285	1
20253	cg22305167		Island		0.00407867	0.00407867	7.99858	4.28247	Tumor up vs Control	0.590126	Tumor up vs Control	63.9773	63.9773	1
471834	cg18768872	TPST2		3'UTR	0.00138344	0.00138344	11.5786	4.1938	Tumor up vs Control	0.590095	Tumor up vs Control	134.064	134.064	1
519714	cg25330875	AKR1C3		TSS1500	0.00200885	0.00200885	10.1992	4.00812	Tumor up vs Control	0.590021	Tumor up vs Control	104.023	104.023	1
105276	cg08957484	CCNI2	Island	1stExon	0.00321918	0.00321918	8.67859	4.33873	Tumor up vs Control	0.590006	Tumor up vs Control	75.3179	75.3179	1
700104	cg10139312	HMGCS2		Body	0.000517769	0.000517769	16.1357	4.36942	Tumor up vs Control	0.589994	Tumor up vs Control	260.36	260.36	1
567142	cg01137401	ZIC4	N_Shore	Body	0.00455769	0.00455769	7.69688	4.25865	Tumor up vs Control	0.589837	Tumor up vs Control	59.242	59.242	1
780704	cg09832267	LY6G5C	Island	TSS1500	5.29647e-05	5.29647e-05	34.6253	5.28672	Tumor up vs Control	0.589806	Tumor up vs Control	1198.91	1198.91	1
640024	cg11696840				6.18241e-06	6.18241e-06	70.9035	4.05135	Tumor up vs Control	0.589558	Tumor up vs Control	5027.3	5027.3	1
740504	cg10156846		N_Shore		0.00513801	0.00513801	7.38308	4.15693	Tumor up vs Control	0.589371	Tumor up vs Control	54.5099	54.5099	1
121007	cg10723962	HIST1H4F	Island	1stExon	0.000172213	0.000172213	23.3443	6.2384	Tumor up vs Control	0.589331	Tumor up vs Control	544.957	544.957	1
609653	cg25472589	ACAT1	S_Shelf	Body	0.00169034	0.00169034	10.8168	3.99118	Tumor up vs Control	0.589217	Tumor up vs Control	117.003	117.003	1
32025	cg20935165		Island		0.00768661	0.00768661	6.41188	5.69672	Tumor up vs Control	0.589194	Tumor up vs Control	41.1122	41.1122	1
237570	cg16205506				0.000421791	0.000421791	17.2871	4.03397	Tumor up vs Control	0.589118	Tumor up vs Control	298.844	298.844	1
60958	cg11857704		Island		0.00844862	0.00844862	6.20132	4.30052	Tumor up vs Control	0.5891	Tumor up vs Control	38.4564	38.4564	1
457203	cg24588571	PITPNB		Body	0.00284164	0.00284164	9.0585	4.10206	Tumor up vs Control	0.589083	Tumor up vs Control	82.0564	82.0564	1
177661	cg13625825	MAOA		ExonBnd	0.00374866	0.00374866	8.23511	4.10695	Tumor up vs Control	0.588935	Tumor up vs Control	67.817	67.817	1
407221	cg25825506	DLX6AS		Body	0.00111347	0.00111347	12.4625	4.49648	Tumor up vs Control	0.588836	Tumor up vs Control	155.315	155.315	1
265109	cg07455954				0.000220677	0.000220677	21.4839	4.15389	Tumor up vs Control	0.588807	Tumor up vs Control	461.556	461.556	1
382405	cg20849146				0.00331444	0.00331444	8.59196	4.25279	Tumor up vs Control	0.588761	Tumor up vs Control	73.8217	73.8217	1
641045	cg11651274	NR5A2		Body	0.00296226	0.00296226	8.93019	4.11534	Tumor up vs Control	0.588757	Tumor up vs Control	79.7484	79.7484	1
631249	cg05249026	DEXI	N_Shelf	3'UTR	0.000661525	0.000661525	14.8581	4.44277	Tumor up vs Control	0.588647	Tumor up vs Control	220.762	220.762	1
563875	cg12511848	GADD45B	S_Shore	3'UTR	0.00244948	0.00244948	9.53124	4.49907	Tumor up vs Control	0.588616	Tumor up vs Control	90.8446	90.8446	1
769096	cg11565414				0.000389064	0.000389064	17.7626	4.2442	Tumor up vs Control	0.588501	Tumor up vs Control	315.509	315.509	1
612046	cg10499651	PPARG		Body	0.00309959	0.00309959	8.79227	4.03891	Tumor up vs Control	0.588472	Tumor up vs Control	77.304	77.304	1
265050	cg18449120	SOX11	Island	1stExon	0.000254703	0.000254703	20.4757	4.09928	Tumor up vs Control	0.588225	Tumor up vs Control	419.256	419.256	1
216405	cg27624162		Island		0.00400396	0.00400396	8.04986	4.04833	Tumor up vs Control	0.588138	Tumor up vs Control	64.8002	64.8002	1
732333	cg07879739	GALR3	Island	Body	0.0024553	0.0024553	9.52351	4.63802	Tumor up vs Control	0.588044	Tumor up vs Control	90.6972	90.6972	1
70261	cg12334871	SYNPO		5'UTR	0.0045755	0.0045755	7.68648	4.27324	Tumor up vs Control	0.587925	Tumor up vs Control	59.082	59.082	1
162011	cg13763550	NMRAL1	Island	5'UTR	0.00518674	0.00518674	7.35887	4.35619	Tumor up vs Control	0.587802	Tumor up vs Control	54.1529	54.1529	1
668292	cg11180750	SLCO1B1		TSS1500	0.000968514	0.000968514	13.0645	3.96941	Tumor up vs Control	0.587716	Tumor up vs Control	170.682	170.682	1
95173	cg13604246	ANKMY1	Island	TSS200	0.000963846	0.000963846	13.0859	5.65931	Tumor up vs Control	0.587414	Tumor up vs Control	171.24	171.24	1
401059	cg24008908	AKR7A3	Island	TSS200	0.00773923	0.00773923	6.39647	4.63442	Tumor up vs Control	0.586702	Tumor up vs Control	40.9149	40.9149	1
659944	cg23557926	CFH		TSS200	0.00048329	0.00048329	16.514	5.13707	Tumor up vs Control	0.58656	Tumor up vs Control	272.713	272.713	1
21744	cg10721834		Island		0.00408944	0.00408944	7.99129	4.56939	Tumor up vs Control	0.586474	Tumor up vs Control	63.8607	63.8607	1
727838	cg01605435		S_Shore		0.00607275	0.00607275	6.96498	4.16406	Tumor up vs Control	0.586399	Tumor up vs Control	48.511	48.511	1
132491	cg00366103		N_Shore		0.00581769	0.00581769	7.0702	4.10228	Tumor up vs Control	0.58611	Tumor up vs Control	49.9877	49.9877	1
15892	cg11945824	PRRT1	Island	3'UTR	0.00825658	0.00825658	6.25197	4.13602	Tumor up vs Control	0.585834	Tumor up vs Control	39.0871	39.0871	1
57151	cg18979802	C11orf45		5'UTR	0.00697444	0.00697444	6.63509	5.93653	Tumor up vs Control	0.585643	Tumor up vs Control	44.0244	44.0244	1
493773	cg25840838	CELF1		3'UTR	0.0013197	0.0013197	11.7653	3.9913	Tumor up vs Control	0.585609	Tumor up vs Control	138.423	138.423	1
654536	cg08814148		Island		0.000411032	0.000411032	17.4378	4.65089	Tumor up vs Control	0.585518	Tumor up vs Control	304.078	304.078	1
359276	cg13716026	TMC1		5'UTR	0.00442516	0.00442516	7.77601	4.05852	Tumor up vs Control	0.585339	Tumor up vs Control	60.4664	60.4664	1
126713	cg14795855	TVP23A	Island	1stExon	0.00603514	0.00603514	6.98013	4.12672	Tumor up vs Control	0.585338	Tumor up vs Control	48.7222	48.7222	1
328335	cg01894038				0.000182335	0.000182335	22.9021	4.26748	Tumor up vs Control	0.585293	Tumor up vs Control	524.507	524.507	1
662267	cg20554293				0.00162851	0.00162851	10.9547	4.04594	Tumor up vs Control	0.585216	Tumor up vs Control	120.006	120.006	1
502231	cg10397765	SIX1	N_Shore	Body	0.00124092	0.00124092	12.0134	4.55959	Tumor up vs Control	0.585119	Tumor up vs Control	144.322	144.322	1
368117	cg16498904	SKP2		Body	0.00144022	0.00144022	11.4216	4.03573	Tumor up vs Control	0.585019	Tumor up vs Control	130.454	130.454	1
233535	cg19265289	ARRB2	S_Shore	Body	0.00297049	0.00297049	8.92169	5.02417	Tumor up vs Control	0.58495	Tumor up vs Control	79.5965	79.5965	1
332706	cg15174552		Island		0.00299488	0.00299488	8.89667	4.5315	Tumor up vs Control	0.584868	Tumor up vs Control	79.1507	79.1507	1
655555	cg04491630	ZAK		Body	7.98997e-06	7.98997e-06	65.0907	3.90241	Tumor up vs Control	0.584839	Tumor up vs Control	4236.8	4236.8	1
275945	cg06573604	LY75	Island	Body	0.00593359	0.00593359	7.02165	4.11695	Tumor up vs Control	0.584837	Tumor up vs Control	49.3036	49.3036	1
553032	cg01658421	EVX2	Island	Body	0.000203651	0.000203651	22.0696	4.6359	Tumor up vs Control	0.584723	Tumor up vs Control	487.068	487.068	1
98499	cg03890691	DOC2A	S_Shore	TSS1500	0.0034676	0.0034676	8.45937	4.9534	Tumor up vs Control	0.584719	Tumor up vs Control	71.561	71.561	1
244476	cg19716643	PTGDR	Island	1stExon	0.00479454	0.00479454	7.56277	4.36197	Tumor up vs Control	0.584465	Tumor up vs Control	57.1955	57.1955	1
41479	cg00642460	PFN3	Island	TSS200	0.00542773	0.00542773	7.2434	4.7418	Tumor up vs Control	0.584297	Tumor up vs Control	52.4669	52.4669	1
27523	cg05845376	SLC25A2	Island	TSS200	0.000384491	0.000384491	17.8332	4.74582	Tumor up vs Control	0.584259	Tumor up vs Control	318.024	318.024	1
686997	cg06528645		N_Shore		0.00326178	0.00326178	8.63944	4.083	Tumor up vs Control	0.584225	Tumor up vs Control	74.6399	74.6399	1
787586	cg14816805	ONECUT1	Island	TSS1500	0.00334388	0.00334388	8.56586	5.16512	Tumor up vs Control	0.584137	Tumor up vs Control	73.3739	73.3739	1
453880	cg01560354	THADA		Body	0.00167782	0.00167782	10.8442	3.9916	Tumor up vs Control	0.584073	Tumor up vs Control	117.596	117.596	1
728450	cg14470448		Island		0.00465185	0.00465185	7.64249	5.0588	Tumor up vs Control	0.58407	Tumor up vs Control	58.4076	58.4076	1
486371	cg09982440	SLC40A1		Body	0.000794039	0.000794039	13.9709	3.97934	Tumor up vs Control	0.58406	Tumor up vs Control	195.187	195.187	1
24888	cg08843809	FBXO39	Island	TSS200	0.00299497	0.00299497	8.89659	5.09947	Tumor up vs Control	0.584033	Tumor up vs Control	79.1492	79.1492	1
221591	cg08850707	RANBP10		Body	0.00124077	0.00124077	12.0139	5.24909	Tumor up vs Control	0.58395	Tumor up vs Control	144.334	144.334	1
39545	cg02497747	LOC100289333	Island	TSS200	0.00861956	0.00861956	6.1575	5.63212	Tumor up vs Control	0.583944	Tumor up vs Control	37.9148	37.9148	1
29029	cg16768018	ZIC4	Island	Body	0.00576423	0.00576423	7.09303	5.50123	Tumor up vs Control	0.583887	Tumor up vs Control	50.311	50.311	1
727335	cg26266789	LINC00862		Body	0.000565951	0.000565951	15.6597	4.84617	Tumor up vs Control	0.583883	Tumor up vs Control	245.227	245.227	1
384657	cg04789420	FLJ35390	Island	Body	0.00198778	0.00198778	10.2359	4.62427	Tumor up vs Control	0.583829	Tumor up vs Control	104.774	104.774	1
8436	cg25431463	SRC	Island	Body	0.000448077	0.000448077	16.9394	4.26293	Tumor up vs Control	0.583593	Tumor up vs Control	286.944	286.944	1
8273	cg07352345	ARL10	Island	Body	0.00230074	0.00230074	9.73761	5.12455	Tumor up vs Control	0.58354	Tumor up vs Control	94.821	94.821	1
335319	cg07848764	PTEN		5'UTR	0.000260771	0.000260771	20.3148	3.96227	Tumor up vs Control	0.583525	Tumor up vs Control	412.69	412.69	1
683452	cg10938213				0.000869755	0.000869755	13.548	4.03819	Tumor up vs Control	0.583327	Tumor up vs Control	183.547	183.547	1
212797	cg19432243	NR3C1		Body	0.00490663	0.00490663	7.50231	4.24287	Tumor up vs Control	0.583304	Tumor up vs Control	56.2846	56.2846	1
722669	cg05767652	LOC101927973		TSS1500	0.00250191	0.00250191	9.46243	3.96834	Tumor up vs Control	0.58328	Tumor up vs Control	89.5376	89.5376	1
574004	cg23197236	LIN7C		3'UTR	0.00162644	0.00162644	10.9595	4.08228	Tumor up vs Control	0.583254	Tumor up vs Control	120.11	120.11	1
310114	cg24842086	TBX15	N_Shore	5'UTR	0.0014839	0.0014839	11.3064	4.21057	Tumor up vs Control	0.582976	Tumor up vs Control	127.834	127.834	1
111735	cg25826463	NFIC	Island	Body	0.00782511	0.00782511	6.37162	4.14206	Tumor up vs Control	0.58297	Tumor up vs Control	40.5976	40.5976	1
239291	cg17898279	RNPEP		Body	0.000361074	0.000361074	18.2135	4.21057	Tumor up vs Control	0.582916	Tumor up vs Control	331.732	331.732	1
584069	cg00584422	ERN2	Island	5'UTR	0.000211634	0.000211634	21.7871	4.04912	Tumor up vs Control	0.582909	Tumor up vs Control	474.679	474.679	1
484330	cg13462129	DLX5	Island	Body	0.00245797	0.00245797	9.51996	4.27622	Tumor up vs Control	0.582765	Tumor up vs Control	90.6297	90.6297	1
23678	cg22772691	SLC12A7	S_Shelf	Body	0.000812305	0.000812305	13.8641	4.9959	Tumor up vs Control	0.582683	Tumor up vs Control	192.214	192.214	1
136587	cg11992375	HIST1H4L	N_Shore	1stExon	0.00238823	0.00238823	9.61416	5.3492	Tumor up vs Control	0.582674	Tumor up vs Control	92.4321	92.4321	1
613630	cg14355611	DLX6-AS1		Body	0.00594328	0.00594328	7.01765	4.29486	Tumor up vs Control	0.582536	Tumor up vs Control	49.2474	49.2474	1
308888	cg16228323		Island		0.0029982	0.0029982	8.89329	4.43468	Tumor up vs Control	0.5822	Tumor up vs Control	79.0906	79.0906	1
669438	cg13655674	TBX15	Island	5'UTR	0.00399809	0.00399809	8.05394	4.84805	Tumor up vs Control	0.582152	Tumor up vs Control	64.866	64.866	1
105728	cg24347994		Island		0.0049615	0.0049615	7.47337	4.7877	Tumor up vs Control	0.581714	Tumor up vs Control	55.8513	55.8513	1
117569	cg10063637	NMRAL1	Island	5'UTR	0.00250249	0.00250249	9.46168	5.6006	Tumor up vs Control	0.581567	Tumor up vs Control	89.5233	89.5233	1
321880	cg06133205		Island		0.00679729	0.00679729	6.69531	4.24264	Tumor up vs Control	0.581555	Tumor up vs Control	44.8272	44.8272	1
514581	cg14027333	PRRT1	N_Shore	3'UTR	0.00508291	0.00508291	7.41082	4.11124	Tumor up vs Control	0.581321	Tumor up vs Control	54.9202	54.9202	1
738830	cg13050070	GPC6		Body	0.00102017	0.00102017	12.837	3.94685	Tumor up vs Control	0.581315	Tumor up vs Control	164.788	164.788	1
326492	cg06655108				0.00173793	0.00173793	10.7151	4.0091	Tumor up vs Control	0.581232	Tumor up vs Control	114.813	114.813	1
664485	cg02298058				0.00252847	0.00252847	9.42829	4.09843	Tumor up vs Control	0.581115	Tumor up vs Control	88.8927	88.8927	1
722874	cg01621839				0.001874	0.001874	10.4436	4.90922	Tumor up vs Control	0.58111	Tumor up vs Control	109.069	109.069	1
501256	cg19919032				6.12944e-05	6.12944e-05	32.9765	3.914	Tumor up vs Control	0.581097	Tumor up vs Control	1087.45	1087.45	1
304301	cg06426784	ANKIB1		5'UTR	0.00280891	0.00280891	9.09456	4.03554	Tumor up vs Control	0.580978	Tumor up vs Control	82.7111	82.7111	1
712373	cg23486142	GJB2	Island	TSS1500	0.00972688	0.00972688	5.89882	4.98199	Tumor up vs Control	0.580901	Tumor up vs Control	34.7961	34.7961	1
28799	cg06747432	CCDC8	Island	1stExon	0.00215199	0.00215199	9.96245	5.27101	Tumor up vs Control	0.580849	Tumor up vs Control	99.2504	99.2504	1
43619	cg21144922	C1orf59	Island	TSS200	0.006118	0.006118	6.94692	5.02554	Tumor up vs Control	0.580681	Tumor up vs Control	48.2597	48.2597	1
756672	cg18959478	PRKCDBP	Island	1stExon	0.00111072	0.00111072	12.4729	4.96404	Tumor up vs Control	0.580678	Tumor up vs Control	155.574	155.574	1
486975	cg06029904	LOC101929710		Body	0.00104489	0.00104489	12.7335	4.11738	Tumor up vs Control	0.580623	Tumor up vs Control	162.141	162.141	1
346273	cg06881639				0.00514003	0.00514003	7.38207	4.76652	Tumor up vs Control	0.58058	Tumor up vs Control	54.4949	54.4949	1
229168	cg09548780	TNS1		5'UTR	0.000242703	0.000242703	20.8097	3.98066	Tumor up vs Control	0.580528	Tumor up vs Control	433.043	433.043	1
334296	cg12690401				0.0039171	0.0039171	8.11109	4.21417	Tumor up vs Control	0.580316	Tumor up vs Control	65.7898	65.7898	1
259044	cg18467189	RASAL3		TSS1500	0.00484626	0.00484626	7.53464	3.998	Tumor up vs Control	0.5803	Tumor up vs Control	56.7708	56.7708	1
762960	cg05159188	HIST1H4F	N_Shore	TSS200	0.00491262	0.00491262	7.49913	4.97196	Tumor up vs Control	0.580198	Tumor up vs Control	56.2369	56.2369	1
260725	cg06719271	CXorf21		5'UTR	0.00346333	0.00346333	8.46296	4.00493	Tumor up vs Control	0.580149	Tumor up vs Control	71.6218	71.6218	1
269475	cg08511651	HIST1H1A	N_Shelf	1stExon	0.00845434	0.00845434	6.19984	4.16282	Tumor up vs Control	0.580041	Tumor up vs Control	38.438	38.438	1
237998	cg15171221	ZNF311		TSS1500	0.00529337	0.00529337	7.30693	4.63241	Tumor up vs Control	0.579997	Tumor up vs Control	53.3912	53.3912	1
90575	cg08474478				0.000948677	0.000948677	13.1562	4.67032	Tumor up vs Control	0.579913	Tumor up vs Control	173.086	173.086	1
730969	cg18150909	DLEU1	N_Shore	Body	0.00264025	0.00264025	9.28966	4.07664	Tumor up vs Control	0.579847	Tumor up vs Control	86.2978	86.2978	1
701714	cg07949478	TUBE1	N_Shore	Body	0.00536279	0.00536279	7.27384	4.31947	Tumor up vs Control	0.579826	Tumor up vs Control	52.9088	52.9088	1
1507	cg08049061	LY6G5C	Island	TSS1500	0.000494954	0.000494954	16.3821	4.36393	Tumor up vs Control	0.579786	Tumor up vs Control	268.374	268.374	1
45658	cg00530492	HCG9	N_Shore	Body	0.00407574	0.00407574	8.00057	4.08306	Tumor up vs Control	0.579541	Tumor up vs Control	64.0091	64.0091	1
419656	cg15034643	SPATA9		Body	0.000798482	0.000798482	13.9447	4.03931	Tumor up vs Control	0.579274	Tumor up vs Control	194.453	194.453	1
480662	cg03894037	FGF14		Body	0.0031885	0.0031885	8.70721	3.96806	Tumor up vs Control	0.579265	Tumor up vs Control	75.8155	75.8155	1
129044	cg17916948	AKAP2		Body	0.00312068	0.00312068	8.7718	4.4689	Tumor up vs Control	0.579199	Tumor up vs Control	76.9445	76.9445	1
232363	cg24058732		N_Shore		0.00262611	0.00262611	9.30676	3.91905	Tumor up vs Control	0.578742	Tumor up vs Control	86.6157	86.6157	1
426481	cg23639692		N_Shelf		0.00290882	0.00290882	8.98617	3.96129	Tumor up vs Control	0.578737	Tumor up vs Control	80.7512	80.7512	1
46489	cg12479878	HLX	Island	Body	0.00792157	0.00792157	6.34413	5.48474	Tumor up vs Control	0.578731	Tumor up vs Control	40.248	40.248	1
369031	cg25720795		S_Shore		0.00554479	0.00554479	7.18973	4.04902	Tumor up vs Control	0.578344	Tumor up vs Control	51.6922	51.6922	1
401208	cg04132146		Island		0.00540885	0.00540885	7.2522	4.45746	Tumor up vs Control	0.578181	Tumor up vs Control	52.5945	52.5945	1
114913	cg12262378	ALOX12	Island	1stExon	0.00178573	0.00178573	10.6166	4.83886	Tumor up vs Control	0.578169	Tumor up vs Control	112.712	112.712	1
9045	cg21778743	FAM228A	Island	TSS200	0.0011886	0.0011886	12.19	4.41949	Tumor up vs Control	0.578148	Tumor up vs Control	148.596	148.596	1
635545	cg01543654	C17orf93	Island	Body	0.000533233	0.000533233	15.9767	4.14218	Tumor up vs Control	0.577959	Tumor up vs Control	255.255	255.255	1
87386	cg11773831	RNF212	Island	TSS200	0.00708874	0.00708874	6.59729	5.24459	Tumor up vs Control	0.577888	Tumor up vs Control	43.5243	43.5243	1
151359	cg17515953				0.00164452	0.00164452	10.9183	4.44567	Tumor up vs Control	0.577813	Tumor up vs Control	119.21	119.21	1
316579	cg24469464	MSX1	Island	TSS1500	0.00477789	0.00477789	7.57191	4.03209	Tumor up vs Control	0.577554	Tumor up vs Control	57.3337	57.3337	1
614115	cg03315407	ANKH		Body	0.00334899	0.00334899	8.56135	4.31983	Tumor up vs Control	0.577542	Tumor up vs Control	73.2967	73.2967	1
123912	cg26130488		Island		0.00111626	0.00111626	12.452	5.24217	Tumor up vs Control	0.577539	Tumor up vs Control	155.052	155.052	1
221676	cg07106625				0.00101725	0.00101725	12.8494	4.02453	Tumor up vs Control	0.577531	Tumor up vs Control	165.108	165.108	1
736642	cg01807485				0.00342484	0.00342484	8.4956	4.28864	Tumor up vs Control	0.577489	Tumor up vs Control	72.1752	72.1752	1
284341	cg05525106	C6orf150	Island	TSS200	0.00184176	0.00184176	10.5055	4.47991	Tumor up vs Control	0.577159	Tumor up vs Control	110.365	110.365	1
47837	cg25480336	ZFP64	N_Shore	Body	0.00209478	0.00209478	10.0545	5.25949	Tumor up vs Control	0.5771	Tumor up vs Control	101.093	101.093	1
580938	cg02173969	TRIM27		Body	0.000992734	0.000992734	12.9559	4.02167	Tumor up vs Control	0.576873	Tumor up vs Control	167.855	167.855	1
746519	cg19764006				0.00469898	0.00469898	7.6158	4.50066	Tumor up vs Control	0.576853	Tumor up vs Control	58.0005	58.0005	1
294501	cg11066033	THAP4		1stExon	0.000893865	0.000893865	13.4234	4.17895	Tumor up vs Control	0.576756	Tumor up vs Control	180.188	180.188	1
465466	cg19872036				0.00304471	0.00304471	8.8464	4.62897	Tumor up vs Control	0.576703	Tumor up vs Control	78.2587	78.2587	1
491056	cg04515606	LEMD3	N_Shore	TSS1500	0.00346429	0.00346429	8.46215	5.06083	Tumor up vs Control	0.576547	Tumor up vs Control	71.608	71.608	1
201487	cg26461267		N_Shore		0.0032228	0.0032228	8.67524	4.02207	Tumor up vs Control	0.576507	Tumor up vs Control	75.2597	75.2597	1
151045	cg06521347				0.00206485	0.00206485	10.104	3.88969	Tumor up vs Control	0.576488	Tumor up vs Control	102.09	102.09	1
62023	cg18715793	PLIN4		TSS1500	0.003342	0.003342	8.56752	4.31834	Tumor up vs Control	0.576303	Tumor up vs Control	73.4023	73.4023	1
690685	cg27090216	TNFRSF10C	Island	5'UTR	0.00519245	0.00519245	7.35605	4.29489	Tumor up vs Control	0.576265	Tumor up vs Control	54.1115	54.1115	1
104510	cg19302722				0.000393239	0.000393239	17.699	6.04604	Tumor up vs Control	0.576265	Tumor up vs Control	313.254	313.254	1
137998	cg16894634	IDE		Body	0.00356293	0.00356293	8.38069	3.91948	Tumor up vs Control	0.576226	Tumor up vs Control	70.236	70.236	1
5623	cg14644001	PRRT1	Island	3'UTR	0.00276672	0.00276672	9.14188	4.24347	Tumor up vs Control	0.576113	Tumor up vs Control	83.574	83.574	1
761176	cg24765030	CABLES1		5'UTR	0.00424796	0.00424796	7.88684	4.58287	Tumor up vs Control	0.575848	Tumor up vs Control	62.2022	62.2022	1
758632	cg05515866	FARP2	S_Shore	5'UTR	0.00117429	0.00117429	12.2401	3.86615	Tumor up vs Control	0.575767	Tumor up vs Control	149.821	149.821	1
125795	cg24352971		Island		0.000556906	0.000556906	15.7449	5.86504	Tumor up vs Control	0.575758	Tumor up vs Control	247.901	247.901	1
524539	cg16691714		N_Shore		0.00115866	0.00115866	12.2958	4.08844	Tumor up vs Control	0.575729	Tumor up vs Control	151.186	151.186	1
104724	cg03516452		Island		0.00184959	0.00184959	10.4903	4.93359	Tumor up vs Control	0.575571	Tumor up vs Control	110.047	110.047	1
413104	cg08482436		S_Shore		0.00446346	0.00446346	7.75283	4.41721	Tumor up vs Control	0.575218	Tumor up vs Control	60.1064	60.1064	1
34092	cg10168722		Island		0.00299823	0.00299823	8.89325	3.90709	Tumor up vs Control	0.574923	Tumor up vs Control	79.09	79.09	1
57660	cg05492290				0.00063128	0.00063128	15.0942	4.0332	Tumor up vs Control	0.574708	Tumor up vs Control	227.834	227.834	1
276909	cg26210302	CYP8B1		3'UTR	0.0016486	0.0016486	10.9091	4.1213	Tumor up vs Control	0.574663	Tumor up vs Control	119.009	119.009	1
639473	cg13830353	ZAK		Body	0.00676335	0.00676335	6.70708	4.21897	Tumor up vs Control	0.574631	Tumor up vs Control	44.985	44.985	1
280416	cg04158385	EPB41L4B		ExonBnd	0.000801278	0.000801278	13.9282	4.29334	Tumor up vs Control	0.574532	Tumor up vs Control	193.995	193.995	1
652480	cg04694035		S_Shore		0.00269034	0.00269034	9.23003	4.48987	Tumor up vs Control	0.574525	Tumor up vs Control	85.1935	85.1935	1
733830	cg06943996	BAAT		5'UTR	0.00075411	0.00075411	14.2162	4.10842	Tumor up vs Control	0.574456	Tumor up vs Control	202.101	202.101	1
477502	cg20629315	THADA		Body	0.00634788	0.00634788	6.85782	4.02324	Tumor up vs Control	0.574276	Tumor up vs Control	47.0297	47.0297	1
567816	cg16064761	BRE		3'UTR	0.0015095	0.0015095	11.2409	4.24782	Tumor up vs Control	0.574238	Tumor up vs Control	126.357	126.357	1
520716	cg01718625	ALPK3		Body	0.00123435	0.00123435	12.035	4.07825	Tumor up vs Control	0.574218	Tumor up vs Control	144.842	144.842	1
100545	cg26692463		Island		1.5856e-05	1.5856e-05	51.7883	4.82451	Tumor up vs Control	0.574146	Tumor up vs Control	2682.03	2682.03	1
314836	cg11793413	FMO3		5'UTR	0.00190456	0.00190456	10.3862	4.0058	Tumor up vs Control	0.573866	Tumor up vs Control	107.873	107.873	1
281585	cg24961095				0.00162045	0.00162045	10.9732	3.89807	Tumor up vs Control	0.573812	Tumor up vs Control	120.411	120.411	1
770302	cg25507958	TBX15	S_Shore	TSS200	0.0031162	0.0031162	8.77613	4.22657	Tumor up vs Control	0.573788	Tumor up vs Control	77.0205	77.0205	1
743167	cg06940627		N_Shelf		0.00101286	0.00101286	12.8683	3.94139	Tumor up vs Control	0.573647	Tumor up vs Control	165.592	165.592	1
153505	cg22378919	TBX15	N_Shore	5'UTR	0.00957138	0.00957138	5.93275	4.40846	Tumor up vs Control	0.5736	Tumor up vs Control	35.1976	35.1976	1
329463	cg02811627	AMN	Island	Body	0.0026036	0.0026036	9.33424	4.53095	Tumor up vs Control	0.573514	Tumor up vs Control	87.1281	87.1281	1
582285	cg01528028		Island		0.00563793	0.00563793	7.14808	4.59575	Tumor up vs Control	0.573239	Tumor up vs Control	51.095	51.095	1
2238	cg11213574	TRABD	Island	TSS1500	0.00502852	0.00502852	7.43859	4.34136	Tumor up vs Control	0.57323	Tumor up vs Control	55.3327	55.3327	1
140743	cg09524946		N_Shore		0.00379829	0.00379829	8.19782	4.13982	Tumor up vs Control	0.573229	Tumor up vs Control	67.2042	67.2042	1
51244	cg03415545	ADH1C		TSS200	0.00934494	0.00934494	5.98348	4.07632	Tumor up vs Control	0.573196	Tumor up vs Control	35.802	35.802	1
757708	cg10670833	SUPT3H		Body	0.000157052	0.000157052	24.0757	4.36166	Tumor up vs Control	0.573147	Tumor up vs Control	579.64	579.64	1
75648	cg23189291	CAPG	S_Shore	TSS200	0.0031478	0.0031478	8.74575	4.72787	Tumor up vs Control	0.573124	Tumor up vs Control	76.4881	76.4881	1
781145	cg19509311		Island		0.000749546	0.000749546	14.2454	4.30038	Tumor up vs Control	0.573067	Tumor up vs Control	202.931	202.931	1
122155	cg09734394		S_Shore		0.00773863	0.00773863	6.39665	4.28678	Tumor up vs Control	0.573008	Tumor up vs Control	40.9171	40.9171	1
693011	cg16736889	ACSM5		5'UTR	0.00370563	0.00370563	8.26797	3.92768	Tumor up vs Control	0.572965	Tumor up vs Control	68.3594	68.3594	1
377380	cg00782158	CYP2C8		TSS1500	0.00165819	0.00165819	10.8876	4.33123	Tumor up vs Control	0.572837	Tumor up vs Control	118.541	118.541	1
519991	cg25841625	SCARB2		Body	0.00301981	0.00301981	8.87138	3.92516	Tumor up vs Control	0.572753	Tumor up vs Control	78.7014	78.7014	1
323441	cg05314679				0.00822465	0.00822465	6.26054	4.20396	Tumor up vs Control	0.572718	Tumor up vs Control	39.1944	39.1944	1
63966	cg26337070	ATOH8		Body	0.00851727	0.00851727	6.18359	4.35907	Tumor up vs Control	0.572696	Tumor up vs Control	38.2367	38.2367	1
523639	cg06451467	DPYD		Body	0.000415822	0.000415822	17.3701	3.87413	Tumor up vs Control	0.572542	Tumor up vs Control	301.72	301.72	1
744263	cg12910830	MAT2B	N_Shelf	TSS1500	7.18744e-05	7.18744e-05	31.268	4.36411	Tumor up vs Control	0.57244	Tumor up vs Control	977.687	977.687	1
719837	cg03361738	ABCA1	N_Shelf	5'UTR	0.00245075	0.00245075	9.52956	3.85725	Tumor up vs Control	0.572374	Tumor up vs Control	90.8125	90.8125	1
49141	cg26997880	TNXB	Island	Body	0.00604693	0.00604693	6.97537	4.39348	Tumor up vs Control	0.572216	Tumor up vs Control	48.6557	48.6557	1
7752	cg22806907	PLEKHH3	N_Shore	Body	0.00114262	0.00114262	12.354	4.37184	Tumor up vs Control	0.572076	Tumor up vs Control	152.62	152.62	1
71978	cg11904906	LOC151174	N_Shore	Body	0.00165039	0.00165039	10.9051	5.97633	Tumor up vs Control	0.572022	Tumor up vs Control	118.921	118.921	1
512664	cg00036347	LOC100132111	N_Shore	Body	0.00171597	0.00171597	10.7615	3.8913	Tumor up vs Control	0.571955	Tumor up vs Control	115.811	115.811	1
287100	cg09148480				0.00074455	0.00074455	14.2775	3.82966	Tumor up vs Control	0.57178	Tumor up vs Control	203.848	203.848	1
52671	cg13997680	ZKSCAN4	Island	5'UTR	0.00958911	0.00958911	5.92885	4.61387	Tumor up vs Control	0.57161	Tumor up vs Control	35.1512	35.1512	1
482089	cg09480047		Island		0.00417049	0.00417049	7.93723	4.57767	Tumor up vs Control	0.571583	Tumor up vs Control	62.9996	62.9996	1
337833	cg14515424		S_Shore		0.00415318	0.00415318	7.94866	4.95537	Tumor up vs Control	0.571423	Tumor up vs Control	63.1811	63.1811	1
514768	cg16587452	PDGFB	S_Shelf	Body	0.00149056	0.00149056	11.2892	4.35671	Tumor up vs Control	0.571326	Tumor up vs Control	127.446	127.446	1
266743	cg00949801	GREM2		TSS1500	0.00432728	0.00432728	7.83649	4.03536	Tumor up vs Control	0.571198	Tumor up vs Control	61.4106	61.4106	1
666846	cg10784570		Island		0.00165239	0.00165239	10.9006	4.84784	Tumor up vs Control	0.570999	Tumor up vs Control	118.823	118.823	1
631570	cg25678088	DLX6AS	S_Shore	Body	0.00436752	0.00436752	7.81141	4.18308	Tumor up vs Control	0.570983	Tumor up vs Control	61.0182	61.0182	1
51528	cg23449696	ZIC1	N_Shore	TSS1500	0.00300819	0.00300819	8.88313	3.9283	Tumor up vs Control	0.57098	Tumor up vs Control	78.91	78.91	1
86851	cg06188545	PEAR1	Island	5'UTR	0.00317399	0.00317399	8.72088	4.33303	Tumor up vs Control	0.570938	Tumor up vs Control	76.0538	76.0538	1
381302	cg12892562	PLTP	Island	TSS200	0.000305681	0.000305681	19.2605	3.94725	Tumor up vs Control	0.570887	Tumor up vs Control	370.968	370.968	1
248281	cg08825246				0.00114397	0.00114397	12.349	4.4481	Tumor up vs Control	0.570605	Tumor up vs Control	152.498	152.498	1
157742	cg06791771	NDUFV2		Body	0.000953527	0.000953527	13.1336	4.36786	Tumor up vs Control	0.570587	Tumor up vs Control	172.49	172.49	1
82581	cg21692450		Island		0.00185179	0.00185179	10.4861	4.71377	Tumor up vs Control	0.570455	Tumor up vs Control	109.958	109.958	1
766639	cg20629254		S_Shore		0.00215857	0.00215857	9.95207	4.00139	Tumor up vs Control	0.570326	Tumor up vs Control	99.0438	99.0438	1
444642	cg23009206	NSMCE2		Body	0.000760162	0.000760162	14.178	3.83011	Tumor up vs Control	0.570314	Tumor up vs Control	201.014	201.014	1
663546	cg16439130	MAP3K7IP2		5'UTR	5.38027e-05	5.38027e-05	34.4443	3.82373	Tumor up vs Control	0.570108	Tumor up vs Control	1186.41	1186.41	1
10832	cg08714996	PCDHGB1	N_Shore	1stExon	0.000362239	0.000362239	18.1938	4.51217	Tumor up vs Control	0.57006	Tumor up vs Control	331.015	331.015	1
740015	cg11663667		N_Shore		0.00447342	0.00447342	7.74684	4.15031	Tumor up vs Control	0.569988	Tumor up vs Control	60.0135	60.0135	1
689609	cg08559651	SNX30		Body	0.00115486	0.00115486	12.3095	3.83882	Tumor up vs Control	0.569972	Tumor up vs Control	151.523	151.523	1
580481	cg02861781	GJB2	Island	TSS1500	0.0069573	0.0069573	6.64083	5.33537	Tumor up vs Control	0.56994	Tumor up vs Control	44.1006	44.1006	1
157378	cg04311811				0.000569714	0.000569714	15.6248	4.1073	Tumor up vs Control	0.569652	Tumor up vs Control	244.136	244.136	1
362589	cg17436134		S_Shore		0.00993718	0.00993718	5.85404	4.00158	Tumor up vs Control	0.569546	Tumor up vs Control	34.2698	34.2698	1
653246	cg17852385	CYP1A1	Island	TSS1500	0.00229654	0.00229654	9.74368	4.15827	Tumor up vs Control	0.569543	Tumor up vs Control	94.9393	94.9393	1
296405	cg22601649	PALMD		Body	0.0035871	0.0035871	8.36118	3.94362	Tumor up vs Control	0.56949	Tumor up vs Control	69.9094	69.9094	1
26852	cg08347500		Island		7.71193e-05	7.71193e-05	30.5406	5.65932	Tumor up vs Control	0.569373	Tumor up vs Control	932.73	932.73	1
583044	cg16075164				0.00471432	0.00471432	7.60719	3.93605	Tumor up vs Control	0.569259	Tumor up vs Control	57.8694	57.8694	1
371361	cg21487856	SPTBN1		Body	0.00204792	0.00204792	10.1324	4.0236	Tumor up vs Control	0.569219	Tumor up vs Control	102.665	102.665	1
567445	cg03603062	PDK4	N_Shore	Body	0.00271015	0.00271015	9.20685	4.04787	Tumor up vs Control	0.569128	Tumor up vs Control	84.7661	84.7661	1
448893	cg11045792	LYSMD2		Body	0.00186164	0.00186164	10.4672	3.91386	Tumor up vs Control	0.569076	Tumor up vs Control	109.561	109.561	1
501175	cg11500797	DLX5	Island	Body	1.90247e-05	1.90247e-05	48.7339	4.94416	Tumor up vs Control	0.568932	Tumor up vs Control	2375	2375	1
116771	cg18011143	NMRAL1	Island	5'UTR	0.000402868	0.000402868	17.5557	6.54149	Tumor up vs Control	0.568829	Tumor up vs Control	308.204	308.204	1
288279	cg13106133	IGFBP4		Body	0.000810824	0.000810824	13.8727	4.03356	Tumor up vs Control	0.568787	Tumor up vs Control	192.451	192.451	1
230752	cg11390616				0.000674504	0.000674504	14.7611	3.83831	Tumor up vs Control	0.568709	Tumor up vs Control	217.89	217.89	1
115896	cg26155217		Island		0.00221474	0.00221474	9.86515	6.42364	Tumor up vs Control	0.568691	Tumor up vs Control	97.3212	97.3212	1
165563	cg24224208	CDKN2A	N_Shore	Body	0.0027789	0.0027789	9.12813	4.23108	Tumor up vs Control	0.568646	Tumor up vs Control	83.3228	83.3228	1
182885	cg14382428	LRRK2		Body	0.00233387	0.00233387	9.69013	3.88912	Tumor up vs Control	0.568627	Tumor up vs Control	93.8987	93.8987	1
283253	cg24247923	MET		Body	0.000859652	0.000859652	13.6015	3.82018	Tumor up vs Control	0.568557	Tumor up vs Control	185.001	185.001	1
604387	cg04051051	RAPH1		5'UTR	0.00069632	0.00069632	14.6036	3.82261	Tumor up vs Control	0.568439	Tumor up vs Control	213.265	213.265	1
300824	cg12111714	ATP8A2	Island	Body	0.00607501	0.00607501	6.96408	3.91551	Tumor up vs Control	0.568394	Tumor up vs Control	48.4984	48.4984	1
120601	cg11747349	GPSM3	S_Shore	TSS1500	0.00609981	0.00609981	6.95416	5.07652	Tumor up vs Control	0.568318	Tumor up vs Control	48.3603	48.3603	1
64306	cg02733847	LY6G5C	N_Shore	TSS1500	0.000847562	0.000847562	13.6667	3.94284	Tumor up vs Control	0.56824	Tumor up vs Control	186.779	186.779	1
35304	cg19989295	REC8	Island	TSS200	0.00972823	0.00972823	5.89853	4.03047	Tumor up vs Control	0.56819	Tumor up vs Control	34.7926	34.7926	1
656498	cg09303736				0.0010682	0.0010682	12.6388	3.9463	Tumor up vs Control	0.567996	Tumor up vs Control	159.739	159.739	1
394392	cg25564239	ARHGAP6		Body	0.00190494	0.00190494	10.3855	3.97302	Tumor up vs Control	0.567866	Tumor up vs Control	107.859	107.859	1
522850	cg27259271	SDCCAG8	Island	Body	0.0036503	0.0036503	8.31099	4.58357	Tumor up vs Control	0.567719	Tumor up vs Control	69.0725	69.0725	1
490224	cg06916237	THRB		5'UTR	0.000499285	0.000499285	16.3342	4.21432	Tumor up vs Control	0.567609	Tumor up vs Control	266.806	266.806	1
134576	cg24222440	TTC36	N_Shelf	TSS1500	0.00398617	0.00398617	8.06226	4.01109	Tumor up vs Control	0.567574	Tumor up vs Control	65	65	1
483474	cg04508701	OLIG3	N_Shore	1stExon	0.00737803	0.00737803	6.50511	4.53506	Tumor up vs Control	0.567414	Tumor up vs Control	42.3165	42.3165	1
33821	cg18108716	RCN3	Island	Body	0.000648399	0.000648399	14.9587	3.89422	Tumor up vs Control	0.5671	Tumor up vs Control	223.764	223.764	1
183709	cg27258633	HAO1		Body	0.00152848	0.00152848	11.1933	3.97802	Tumor up vs Control	0.567099	Tumor up vs Control	125.29	125.29	1
464740	cg18354248	PPP1R3C	N_Shelf	Body	0.00317093	0.00317093	8.72377	4.03547	Tumor up vs Control	0.567077	Tumor up vs Control	76.1041	76.1041	1
318228	cg22500906				0.000656589	0.000656589	14.8956	4.22968	Tumor up vs Control	0.566909	Tumor up vs Control	221.879	221.879	1
147755	cg13080379	TBX15	Island	5'UTR	0.00560449	0.00560449	7.16293	4.06653	Tumor up vs Control	0.566901	Tumor up vs Control	51.3075	51.3075	1
44496	cg05767720	PRRT1	N_Shore	Body	0.00344394	0.00344394	8.47934	3.90226	Tumor up vs Control	0.566743	Tumor up vs Control	71.8993	71.8993	1
52663	cg11229513	PRDM14	Island	TSS1500	0.00617786	0.00617786	6.9233	4.51452	Tumor up vs Control	0.566709	Tumor up vs Control	47.9321	47.9321	1
384176	cg25885161	NME7		Body	0.00136296	0.00136296	11.6374	3.9389	Tumor up vs Control	0.566281	Tumor up vs Control	135.428	135.428	1
425901	cg13597528	C17orf93	Island	Body	0.000569174	0.000569174	15.6298	5.12897	Tumor up vs Control	0.566279	Tumor up vs Control	244.292	244.292	1
430716	cg11431957	VILL	Island	Body	0.00585765	0.00585765	7.05332	4.02967	Tumor up vs Control	0.566258	Tumor up vs Control	49.7493	49.7493	1
354455	cg17234962	C1R		Body	0.0011869	0.0011869	12.1959	3.79205	Tumor up vs Control	0.566204	Tumor up vs Control	148.74	148.74	1
615140	cg13019143	DLX6AS	N_Shore	Body	0.00104558	0.00104558	12.7306	4.3344	Tumor up vs Control	0.56616	Tumor up vs Control	162.068	162.068	1
706100	cg26155556	GREM2		TSS1500	0.00109414	0.00109414	12.5366	3.80873	Tumor up vs Control	0.565962	Tumor up vs Control	157.166	157.166	1
360139	cg00412851	JARID2		Body	0.00132164	0.00132164	11.7595	4.04419	Tumor up vs Control	0.565891	Tumor up vs Control	138.286	138.286	1
271139	cg12729623				0.0023768	0.0023768	9.62994	4.12214	Tumor up vs Control	0.565789	Tumor up vs Control	92.7358	92.7358	1
555433	cg09183124				0.00176899	0.00176899	10.6507	4.54111	Tumor up vs Control	0.565747	Tumor up vs Control	113.437	113.437	1
522216	cg00424354		N_Shelf		0.00556755	0.00556755	7.17947	4.00825	Tumor up vs Control	0.565625	Tumor up vs Control	51.5447	51.5447	1
91167	cg02711397	RINL	Island	Body	0.00253735	0.00253735	9.41698	5.52762	Tumor up vs Control	0.565612	Tumor up vs Control	88.6796	88.6796	1
496085	cg11574184	MGC70857	Island	TSS1500	0.00748213	0.00748213	6.47309	4.46833	Tumor up vs Control	0.565553	Tumor up vs Control	41.901	41.901	1
266500	cg23108728	TUBA4B	N_Shore	TSS200	0.000962219	0.000962219	13.0933	3.74773	Tumor up vs Control	0.565371	Tumor up vs Control	171.436	171.436	1
76841	cg22344122	RHOD	Island	3'UTR	0.0025924	0.0025924	9.34803	4.57688	Tumor up vs Control	0.565324	Tumor up vs Control	87.3856	87.3856	1
135187	cg04101019	PSEN2		Body	0.00294636	0.00294636	8.9467	3.88677	Tumor up vs Control	0.565037	Tumor up vs Control	80.0435	80.0435	1
639179	cg23062713	LAMC1		Body	0.00286034	0.00286034	9.03815	4.01004	Tumor up vs Control	0.564596	Tumor up vs Control	81.6881	81.6881	1
119669	cg10363885		S_Shore		0.00960679	0.00960679	5.92496	4.90906	Tumor up vs Control	0.564255	Tumor up vs Control	35.1052	35.1052	1
504303	cg26757388	DLX5	S_Shore	TSS1500	0.00706966	0.00706966	6.60355	4.11967	Tumor up vs Control	0.564201	Tumor up vs Control	43.6069	43.6069	1
343151	cg08901901				0.00114959	0.00114959	12.3286	4.8192	Tumor up vs Control	0.56416	Tumor up vs Control	151.993	151.993	1
706282	cg09857878	FANCC		Body	0.000314105	0.000314105	19.0856	4.27137	Tumor up vs Control	0.564088	Tumor up vs Control	364.261	364.261	1
84717	cg26321644	PLTP	Island	Body	0.00266149	0.00266149	9.26419	4.56723	Tumor up vs Control	0.56407	Tumor up vs Control	85.8253	85.8253	1
434246	cg17980432	BLMH		Body	0.00271171	0.00271171	9.20504	3.83348	Tumor up vs Control	0.563951	Tumor up vs Control	84.7328	84.7328	1
107749	cg02630214				0.00782621	0.00782621	6.37131	4.84764	Tumor up vs Control	0.563946	Tumor up vs Control	40.5935	40.5935	1
51219	cg20139706		Island		0.000559349	0.000559349	15.7217	4.43804	Tumor up vs Control	0.563905	Tumor up vs Control	247.172	247.172	1
234462	cg00518150				0.00500737	0.00500737	7.4495	3.98191	Tumor up vs Control	0.56379	Tumor up vs Control	55.4951	55.4951	1
403014	cg21672040	RHBDD1	Island	TSS1500	0.0044383	0.0044383	7.76803	3.9779	Tumor up vs Control	0.563647	Tumor up vs Control	60.3423	60.3423	1
297407	cg04845566	LOC155060	Island	TSS200	0.000608825	0.000608825	15.2794	5.62053	Tumor up vs Control	0.563624	Tumor up vs Control	233.461	233.461	1
430573	cg05416911	C1S		Body	0.0013382	0.0013382	11.7099	4.62101	Tumor up vs Control	0.563618	Tumor up vs Control	137.123	137.123	1
180003	cg17778892	MYO1D		Body	0.00545417	0.00545417	7.23115	3.97968	Tumor up vs Control	0.563452	Tumor up vs Control	52.2895	52.2895	1
122470	cg15123692	KLHL29		Body	0.00606765	0.00606765	6.96703	5.0175	Tumor up vs Control	0.563451	Tumor up vs Control	48.5395	48.5395	1
390093	cg03787092	PARD3B		Body	0.000366212	0.000366212	18.1273	3.80254	Tumor up vs Control	0.563196	Tumor up vs Control	328.6	328.6	1
548983	cg02970258	ABLIM1		Body	0.00394403	0.00394403	8.09192	3.82142	Tumor up vs Control	0.562873	Tumor up vs Control	65.4792	65.4792	1
513423	cg21310336	ZNF311		TSS1500	0.00551436	0.00551436	7.20354	4.44412	Tumor up vs Control	0.56261	Tumor up vs Control	51.891	51.891	1
741646	cg03743858	ABCA1		Body	0.000130909	0.000130909	25.5882	3.83115	Tumor up vs Control	0.562572	Tumor up vs Control	654.755	654.755	1
75036	cg22256433	ALOX15B		Body	0.00674069	0.00674069	6.71499	4.01107	Tumor up vs Control	0.562556	Tumor up vs Control	45.0911	45.0911	1
117027	cg18987410	HEPACAM	Island	Body	0.0015313	0.0015313	11.1863	6.38044	Tumor up vs Control	0.56249	Tumor up vs Control	125.132	125.132	1
481651	cg02503763	MGLL	S_Shore	TSS1500	0.000620288	0.000620288	15.1838	3.835	Tumor up vs Control	0.562474	Tumor up vs Control	230.546	230.546	1
106378	cg19435033	ALDH3A1	Island	Body	0.00280196	0.00280196	9.1023	5.95237	Tumor up vs Control	0.562442	Tumor up vs Control	82.8519	82.8519	1
748315	cg19204946	FCAMR		5'UTR	0.00123434	0.00123434	12.0351	3.76638	Tumor up vs Control	0.562416	Tumor up vs Control	144.843	144.843	1
674292	cg13957874	LOC151174	N_Shore	Body	0.00516632	0.00516632	7.36898	4.10651	Tumor up vs Control	0.562295	Tumor up vs Control	54.3018	54.3018	1
720650	cg09869167	C10orf4		3'UTR	0.000645377	0.000645377	14.9823	4.10182	Tumor up vs Control	0.562276	Tumor up vs Control	224.469	224.469	1
311225	cg10388873	PPP3R1		Body	0.000186191	0.000186191	22.7422	4.06537	Tumor up vs Control	0.56202	Tumor up vs Control	517.208	517.208	1
31335	cg10846615		Island		0.00265532	0.00265532	9.27156	4.03712	Tumor up vs Control	0.561799	Tumor up vs Control	85.9619	85.9619	1
452425	cg26131026				0.00201419	0.00201419	10.1899	3.78634	Tumor up vs Control	0.561751	Tumor up vs Control	103.835	103.835	1
608881	cg20431250	NR2E1	S_Shore	Body	0.00310803	0.00310803	8.78406	5.08275	Tumor up vs Control	0.561551	Tumor up vs Control	77.1596	77.1596	1
228714	cg04681600	CLEC14A	Island	1stExon	0.00242731	0.00242731	9.56093	4.32465	Tumor up vs Control	0.561425	Tumor up vs Control	91.4114	91.4114	1
374584	cg19347751	DENND5B		Body	0.000373945	0.000373945	18.0006	3.74532	Tumor up vs Control	0.561416	Tumor up vs Control	324.02	324.02	1
628233	cg17777683	CFLAR	S_Shelf	5'UTR	0.00395598	0.00395598	8.08346	3.79008	Tumor up vs Control	0.561346	Tumor up vs Control	65.3424	65.3424	1
275205	cg06330722	PCOLCE	Island	Body	0.00115659	0.00115659	12.3032	4.467	Tumor up vs Control	0.561321	Tumor up vs Control	151.369	151.369	1
197208	cg03727202	ONECUT1	N_Shore	Body	0.00308636	0.00308636	8.8052	4.37346	Tumor up vs Control	0.561257	Tumor up vs Control	77.5315	77.5315	1
733704	cg25713705	GATA4	S_Shore	5'UTR	0.00198361	0.00198361	10.2432	3.98323	Tumor up vs Control	0.561195	Tumor up vs Control	104.924	104.924	1
77540	cg20749741	ACP1	Island	TSS1500	0.000536692	0.000536692	15.942	5.28977	Tumor up vs Control	0.561132	Tumor up vs Control	254.147	254.147	1
554493	cg02294690	LAP3	S_Shelf	Body	0.000630059	0.000630059	15.104	3.84058	Tumor up vs Control	0.561125	Tumor up vs Control	228.132	228.132	1
478774	cg22612792	IRS1		3'UTR	0.000696995	0.000696995	14.5988	4.24306	Tumor up vs Control	0.561061	Tumor up vs Control	213.126	213.126	1
467957	cg21919047	HLX-AS1	N_Shore	TSS1500	0.00250842	0.00250842	9.45401	5.20297	Tumor up vs Control	0.560997	Tumor up vs Control	89.3784	89.3784	1
11313	cg07274716	PITX1	Island	3'UTR	0.00114568	0.00114568	12.3428	5.63367	Tumor up vs Control	0.560983	Tumor up vs Control	152.344	152.344	1
245836	cg26852739	FCAMR		TSS200	0.00287987	0.00287987	9.01706	3.9892	Tumor up vs Control	0.560887	Tumor up vs Control	81.3074	81.3074	1
705768	cg05237374	GPHN	S_Shelf	Body	0.00101247	0.00101247	12.8699	3.72493	Tumor up vs Control	0.560848	Tumor up vs Control	165.635	165.635	1
414304	cg02072129				0.00111551	0.00111551	12.4548	4.2226	Tumor up vs Control	0.560819	Tumor up vs Control	155.122	155.122	1
213394	cg14964970				0.00608292	0.00608292	6.96091	3.89916	Tumor up vs Control	0.560793	Tumor up vs Control	48.4542	48.4542	1
262823	cg17278960	FGGY		5'UTR	0.000331804	0.000331804	18.7378	3.99873	Tumor up vs Control	0.560565	Tumor up vs Control	351.104	351.104	1
404737	cg05676204	MBNL2		Body	0.00209423	0.00209423	10.0554	4.0111	Tumor up vs Control	0.560536	Tumor up vs Control	101.111	101.111	1
464016	cg26095923	ARID5B		Body	5.42171e-05	5.42171e-05	34.3561	3.90472	Tumor up vs Control	0.560462	Tumor up vs Control	1180.34	1180.34	1
387335	cg04088697	DLX6AS		Body	0.00137281	0.00137281	11.6089	4.412	Tumor up vs Control	0.560381	Tumor up vs Control	134.768	134.768	1
537150	cg13655570	PCOLCE	Island	Body	0.000920647	0.000920647	13.2902	4.70428	Tumor up vs Control	0.560264	Tumor up vs Control	176.63	176.63	1
384089	cg19856692	USF2	S_Shore	Body	0.00111529	0.00111529	12.4556	3.82566	Tumor up vs Control	0.560162	Tumor up vs Control	155.142	155.142	1
3814	cg08718490	SPATA18	Island	Body	0.000676483	0.000676483	14.7465	4.74696	Tumor up vs Control	0.560124	Tumor up vs Control	217.46	217.46	1
650504	cg00313452	PPP2R1B		Body	0.00287157	0.00287157	9.026	3.8247	Tumor up vs Control	0.560047	Tumor up vs Control	81.4687	81.4687	1
706358	cg13690424		Island		0.00402919	0.00402919	8.0324	3.88771	Tumor up vs Control	0.559991	Tumor up vs Control	64.5195	64.5195	1
776271	cg10575219	ATXN7L1		Body	0.00206913	0.00206913	10.0968	3.73187	Tumor up vs Control	0.55989	Tumor up vs Control	101.946	101.946	1
83352	cg20002504	ANKMY1	Island	TSS200	0.00532342	0.00532342	7.29254	4.43599	Tumor up vs Control	0.559878	Tumor up vs Control	53.1811	53.1811	1
294146	cg08741882	PCBD1	N_Shelf	Body	0.00167409	0.00167409	10.8524	3.85082	Tumor up vs Control	0.559835	Tumor up vs Control	117.774	117.774	1
553194	cg15174972	AKAP9		Body	0.0062602	0.0062602	6.8913	3.92298	Tumor up vs Control	0.559723	Tumor up vs Control	47.49	47.49	1
22489	cg19926444	ZNF709	S_Shore	TSS200	0.00672162	0.00672162	6.72167	4.02949	Tumor up vs Control	0.559483	Tumor up vs Control	45.1808	45.1808	1
445321	cg03906910	NR3C1		1stExon	0.0010646	0.0010646	12.6532	3.78556	Tumor up vs Control	0.559423	Tumor up vs Control	160.104	160.104	1
655617	cg00786406	HIPK1	S_Shore	5'UTR	0.00934462	0.00934462	5.98355	3.97538	Tumor up vs Control	0.559379	Tumor up vs Control	35.8029	35.8029	1
56798	cg01590970	GRHL3	Island	TSS1500	0.00879084	0.00879084	6.11472	4.4084	Tumor up vs Control	0.559372	Tumor up vs Control	37.3898	37.3898	1
545535	cg08865099	EVX1	N_Shore	TSS1500	0.001267	0.001267	11.929	3.87211	Tumor up vs Control	0.559327	Tumor up vs Control	142.301	142.301	1
355907	cg02886838	SYNE2		Body	0.00734329	0.00734329	6.51593	3.89951	Tumor up vs Control	0.559302	Tumor up vs Control	42.4573	42.4573	1
567600	cg12647955	TEAD1		5'UTR	0.000506042	0.000506042	16.2605	4.10755	Tumor up vs Control	0.559299	Tumor up vs Control	264.404	264.404	1
767511	cg07020773	IGF1		TSS1500	0.000640792	0.000640792	15.0183	3.70699	Tumor up vs Control	0.559254	Tumor up vs Control	225.55	225.55	1
209425	cg17508549	LAGE3	Island	TSS1500	0.00239414	0.00239414	9.60603	4.00829	Tumor up vs Control	0.559065	Tumor up vs Control	92.2758	92.2758	1
105965	cg02237629		N_Shore		0.000597767	0.000597767	15.374	4.34605	Tumor up vs Control	0.559065	Tumor up vs Control	236.361	236.361	1
238536	cg27016494	DLX5	N_Shore	Body	0.00969146	0.00969146	5.90649	4.14198	Tumor up vs Control	0.559006	Tumor up vs Control	34.8866	34.8866	1
744807	cg04432720	FGF17		TSS200	0.00190193	0.00190193	10.3911	4.15711	Tumor up vs Control	0.558897	Tumor up vs Control	107.975	107.975	1
716878	cg25755283	TBX15	N_Shore	5'UTR	0.00619982	0.00619982	6.91471	4.46952	Tumor up vs Control	0.558896	Tumor up vs Control	47.8132	47.8132	1
57791	cg01609658	RIIAD1	S_Shore	Body	0.00269563	0.00269563	9.22382	4.20905	Tumor up vs Control	0.558458	Tumor up vs Control	85.0788	85.0788	1
242869	cg05111603				0.00178379	0.00178379	10.6205	3.75745	Tumor up vs Control	0.5583	Tumor up vs Control	112.795	112.795	1
13606	cg15536651	TAF7L	Island	TSS200	0.00030098	0.00030098	19.3609	3.83547	Tumor up vs Control	0.558275	Tumor up vs Control	374.845	374.845	1
335166	cg22879458	PCDHB9	N_Shore	TSS1500	0.00278274	0.00278274	9.12381	3.73548	Tumor up vs Control	0.5581	Tumor up vs Control	83.2438	83.2438	1
557587	cg18958077	CHST13	N_Shore	Body	0.0018844	0.0018844	10.4239	4.16767	Tumor up vs Control	0.558068	Tumor up vs Control	108.658	108.658	1
708110	cg05803296	ATXN7L1		TSS200	0.00246984	0.00246984	9.50429	4.3805	Tumor up vs Control	0.558027	Tumor up vs Control	90.3315	90.3315	1
681344	cg21556281	HOXA3	N_Shore	5'UTR	0.00256269	0.00256269	9.38499	3.74454	Tumor up vs Control	0.557577	Tumor up vs Control	88.0781	88.0781	1
770926	cg10017394	TMEM2		Body	0.000349712	0.000349712	18.4101	3.7138	Tumor up vs Control	0.557295	Tumor up vs Control	338.931	338.931	1
271928	cg13544643	ATXN10		Body	0.00624916	0.00624916	6.89556	3.79386	Tumor up vs Control	0.557144	Tumor up vs Control	47.5487	47.5487	1
381112	cg08469681	C7orf76		TSS200	0.00167101	0.00167101	10.8592	4.23509	Tumor up vs Control	0.556977	Tumor up vs Control	117.922	117.922	1
174937	cg03737220	ANXA4		5'UTR	0.0015819	0.0015819	11.0634	3.9467	Tumor up vs Control	0.556604	Tumor up vs Control	122.398	122.398	1
279158	cg16909733	ANKMY1	Island	Body	0.00638346	0.00638346	6.84441	4.14291	Tumor up vs Control	0.55655	Tumor up vs Control	46.8459	46.8459	1
181466	cg19706516		Island		0.00724502	0.00724502	6.5469	5.29357	Tumor up vs Control	0.556525	Tumor up vs Control	42.8618	42.8618	1
598558	cg08986688	IMMP2L		Body	0.000234926	0.000234926	21.0381	4.23596	Tumor up vs Control	0.556496	Tumor up vs Control	442.602	442.602	1
421312	cg11891395	DLX5	Island	Body	0.00122099	0.00122099	12.0795	4.14735	Tumor up vs Control	0.556422	Tumor up vs Control	145.914	145.914	1
3316	cg12377701	MAGEE1	Island	1stExon	0.00630218	0.00630218	6.87519	4.08165	Tumor up vs Control	0.556406	Tumor up vs Control	47.2683	47.2683	1
220358	cg02938601	TNFRSF10C	S_Shore	Body	0.00755831	0.00755831	6.45004	3.94528	Tumor up vs Control	0.556363	Tumor up vs Control	41.603	41.603	1
81688	cg12648537	RGS22	Island	TSS1500	0.00153498	0.00153498	11.1771	4.89719	Tumor up vs Control	0.556317	Tumor up vs Control	124.929	124.929	1
647172	cg12037238				5.09095e-05	5.09095e-05	35.086	3.80448	Tumor up vs Control	0.556255	Tumor up vs Control	1231.03	1231.03	1
281081	cg26211258	SMOC1		Body	0.00703053	0.00703053	6.61644	4.45669	Tumor up vs Control	0.5562	Tumor up vs Control	43.7773	43.7773	1
356028	cg19043574	C2orf55	Island	Body	0.00645808	0.00645808	6.8166	4.52765	Tumor up vs Control	0.556192	Tumor up vs Control	46.466	46.466	1
597170	cg22356726		Island		0.00600395	0.00600395	6.99278	3.88841	Tumor up vs Control	0.555857	Tumor up vs Control	48.899	48.899	1
206789	cg22832660	ST7-AS2		Body	0.000556884	0.000556884	15.7451	4.1984	Tumor up vs Control	0.555822	Tumor up vs Control	247.908	247.908	1
514948	cg19451698	RHBDD1	Island	TSS1500	0.00142483	0.00142483	11.4634	4.64267	Tumor up vs Control	0.555632	Tumor up vs Control	131.409	131.409	1
658700	cg05953792	TCF7L1		Body	0.00021069	0.00021069	21.8198	3.66049	Tumor up vs Control	0.555616	Tumor up vs Control	476.105	476.105	1
43765	cg16458436	TBX5	Island	TSS200	0.000902692	0.000902692	13.3789	4.99361	Tumor up vs Control	0.55559	Tumor up vs Control	178.996	178.996	1
29672	cg08759960	LY6G5C	Island	TSS1500	0.00423028	0.00423028	7.89823	3.743	Tumor up vs Control	0.555577	Tumor up vs Control	62.3821	62.3821	1
91341	cg04386144	C6orf223	Island	Body	0.0089811	0.0089811	6.06846	4.57224	Tumor up vs Control	0.55557	Tumor up vs Control	36.8262	36.8262	1
587687	cg16871763		Island		0.00524045	0.00524045	7.33253	3.77835	Tumor up vs Control	0.555473	Tumor up vs Control	53.766	53.766	1
707395	cg08557649		Island		0.00477635	0.00477635	7.57275	3.81552	Tumor up vs Control	0.555187	Tumor up vs Control	57.3466	57.3466	1
186096	cg01211065		Island		0.000868256	0.000868256	13.5558	4.39547	Tumor up vs Control	0.555033	Tumor up vs Control	183.761	183.761	1
357021	cg10281002	TBX5	Island	TSS200	0.00303169	0.00303169	8.85942	4.19195	Tumor up vs Control	0.554986	Tumor up vs Control	78.4894	78.4894	1
190278	cg05585321	LOC102724933		Body	0.000133381	0.000133381	25.4285	3.97977	Tumor up vs Control	0.554873	Tumor up vs Control	646.611	646.611	1
763673	cg23524909	INSC		Body	0.00172544	0.00172544	10.7414	4.00951	Tumor up vs Control	0.554816	Tumor up vs Control	115.378	115.378	1
41615	cg18103730	GALC	N_Shore	Body	0.00375715	0.00375715	8.22868	4.44463	Tumor up vs Control	0.554813	Tumor up vs Control	67.7112	67.7112	1
507121	cg20451050				0.00468858	0.00468858	7.62166	3.74783	Tumor up vs Control	0.554676	Tumor up vs Control	58.0897	58.0897	1
232112	cg24409539	PAX8	Island	Body	0.00565128	0.00565128	7.14219	4.51842	Tumor up vs Control	0.554672	Tumor up vs Control	51.0108	51.0108	1
625829	cg16421616				0.000463707	0.000463707	16.7453	3.74416	Tumor up vs Control	0.554538	Tumor up vs Control	280.405	280.405	1
640287	cg21332500		S_Shore		0.00427817	0.00427817	7.86752	3.74286	Tumor up vs Control	0.554537	Tumor up vs Control	61.8979	61.8979	1
683524	cg23523755		N_Shore		0.00520391	0.00520391	7.35041	3.79214	Tumor up vs Control	0.554454	Tumor up vs Control	54.0285	54.0285	1
15843	cg24680632				0.00514533	0.00514533	7.37942	4.26778	Tumor up vs Control	0.554333	Tumor up vs Control	54.4559	54.4559	1
764633	cg18955863	SMPX		Body	0.00178609	0.00178609	10.6159	3.91332	Tumor up vs Control	0.554317	Tumor up vs Control	112.696	112.696	1
363042	cg16801959	CLYBL	S_Shore	Body	0.00407542	0.00407542	8.00078	4.18269	Tumor up vs Control	0.554246	Tumor up vs Control	64.0125	64.0125	1
344509	cg10389730	TACC1		1stExon	0.00476974	0.00476974	7.5764	4.11988	Tumor up vs Control	0.554243	Tumor up vs Control	57.4018	57.4018	1
229439	cg12439011	SLC23A2		Body	0.0070945	0.0070945	6.59541	3.99236	Tumor up vs Control	0.554229	Tumor up vs Control	43.4994	43.4994	1
15949	cg01782826	RCSD1	N_Shore	TSS1500	0.000177891	0.000177891	23.0921	3.78175	Tumor up vs Control	0.554111	Tumor up vs Control	533.247	533.247	1
415541	cg06158872	GATA4	Island	5'UTR	0.00264124	0.00264124	9.28846	4.00364	Tumor up vs Control	0.553893	Tumor up vs Control	86.2755	86.2755	1
601996	cg02923856	NR1D2	S_Shore	5'UTR	0.00808157	0.00808157	6.29949	3.94212	Tumor up vs Control	0.553879	Tumor up vs Control	39.6835	39.6835	1
661358	cg06538588	ADGRA3		Body	0.000985921	0.000985921	12.9861	3.66896	Tumor up vs Control	0.553737	Tumor up vs Control	168.638	168.638	1
617244	cg23497251	NMRAL1	Island	5'UTR	0.00339507	0.00339507	8.52117	5.20524	Tumor up vs Control	0.553599	Tumor up vs Control	72.6103	72.6103	1
442541	cg02856510				0.00521285	0.00521285	7.34602	3.86618	Tumor up vs Control	0.553227	Tumor up vs Control	53.964	53.964	1
279571	cg20026939		N_Shore		0.00191358	0.00191358	10.3695	4.547	Tumor up vs Control	0.553223	Tumor up vs Control	107.526	107.526	1
167963	cg01351337	C10orf76		Body	0.00177803	0.00177803	10.6322	3.68268	Tumor up vs Control	0.553154	Tumor up vs Control	113.044	113.044	1
350779	cg25356468				0.00195812	0.00195812	10.2885	3.69305	Tumor up vs Control	0.553066	Tumor up vs Control	105.853	105.853	1
682855	cg13729891	DLG4	Island	Body	0.0028207	0.0028207	9.08151	5.61733	Tumor up vs Control	0.55306	Tumor up vs Control	82.4739	82.4739	1
479967	cg24641186	TFAP2B		Body	0.00224545	0.00224545	9.81886	4.02897	Tumor up vs Control	0.553054	Tumor up vs Control	96.41	96.41	1
366229	cg15583230				0.00491738	0.00491738	7.49661	3.8549	Tumor up vs Control	0.552801	Tumor up vs Control	56.1991	56.1991	1
208826	cg16041457				0.00251551	0.00251551	9.44488	3.76183	Tumor up vs Control	0.552571	Tumor up vs Control	89.2058	89.2058	1
313626	cg17455088	NRP2	S_Shore	Body	0.00225444	0.00225444	9.80547	3.73982	Tumor up vs Control	0.552559	Tumor up vs Control	96.1472	96.1472	1
417489	cg21432062		N_Shore		0.0024393	0.0024393	9.54484	3.80485	Tumor up vs Control	0.552544	Tumor up vs Control	91.1039	91.1039	1
437162	cg18259620				2.22538e-05	2.22538e-05	46.25	3.8859	Tumor up vs Control	0.552491	Tumor up vs Control	2139.07	2139.07	1
739303	cg22774602				0.000317022	0.000317022	19.0265	3.81709	Tumor up vs Control	0.552445	Tumor up vs Control	362.009	362.009	1
180485	cg03835313	HOTAIRM1	S_Shore	Body	0.000329435	0.000329435	18.7829	3.89725	Tumor up vs Control	0.552427	Tumor up vs Control	352.797	352.797	1
558610	cg06402135	NCK2	N_Shelf	Body	0.000358911	0.000358911	18.2503	4.07449	Tumor up vs Control	0.552362	Tumor up vs Control	333.073	333.073	1
59393	cg14525473	SPON2	Island	Body	0.00653167	0.00653167	6.78958	4.19677	Tumor up vs Control	0.552274	Tumor up vs Control	46.0984	46.0984	1
467497	cg21088438	SLC10A1		TSS1500	0.00892721	0.00892721	6.08143	3.84806	Tumor up vs Control	0.552166	Tumor up vs Control	36.9838	36.9838	1
687098	cg13067996	CFH		Body	0.000333587	0.000333587	18.7041	3.74662	Tumor up vs Control	0.552077	Tumor up vs Control	349.843	349.843	1
11364	cg05057777	EID3	Island	1stExon	0.00774645	0.00774645	6.39437	4.13808	Tumor up vs Control	0.552059	Tumor up vs Control	40.888	40.888	1
716606	cg03317517	ZNF90		1stExon	0.00461526	0.00461526	7.66345	3.9033	Tumor up vs Control	0.551914	Tumor up vs Control	58.7285	58.7285	1
592899	cg26527487	LPPR5	N_Shore	Body	0.00539668	0.00539668	7.2579	4.02222	Tumor up vs Control	0.551909	Tumor up vs Control	52.6771	52.6771	1
420497	cg13098179		N_Shelf		0.000727436	0.000727436	14.3899	3.90294	Tumor up vs Control	0.551859	Tumor up vs Control	207.07	207.07	1
117473	cg16566518	FAM84B	Island	Body	0.00298012	0.00298012	8.91178	5.94758	Tumor up vs Control	0.551846	Tumor up vs Control	79.4198	79.4198	1
403542	cg02829688	TBX15	Island	5'UTR	0.00337481	0.00337481	8.53875	3.94502	Tumor up vs Control	0.551814	Tumor up vs Control	72.9103	72.9103	1
307701	cg16647844				0.000853038	0.000853038	13.637	3.97422	Tumor up vs Control	0.551776	Tumor up vs Control	185.968	185.968	1
32494	cg22270027		Island		0.00133938	0.00133938	11.7064	3.68818	Tumor up vs Control	0.551535	Tumor up vs Control	137.041	137.041	1
130642	cg05926722		Island		0.00933371	0.00933371	5.98604	3.82005	Tumor up vs Control	0.551444	Tumor up vs Control	35.8327	35.8327	1
485695	cg00169725		Island		0.00396984	0.00396984	8.0737	3.77665	Tumor up vs Control	0.551437	Tumor up vs Control	65.1847	65.1847	1
590487	cg20546935	TPCN1		Body	0.000255623	0.000255623	20.451	3.7732	Tumor up vs Control	0.551427	Tumor up vs Control	418.244	418.244	1
104129	cg01556502		Island		6.08766e-05	6.08766e-05	33.0519	6.14202	Tumor up vs Control	0.551312	Tumor up vs Control	1092.43	1092.43	1
55444	cg15605858	APBA2	Island	Body	0.00539827	0.00539827	7.25715	4.28401	Tumor up vs Control	0.551301	Tumor up vs Control	52.6663	52.6663	1
520929	cg10039523	VPS13D		Body	0.00678359	0.00678359	6.70005	3.77808	Tumor up vs Control	0.551079	Tumor up vs Control	44.8907	44.8907	1
523386	cg08511957	MTSS1		Body	0.000931633	0.000931633	13.2371	3.81875	Tumor up vs Control	0.551061	Tumor up vs Control	175.22	175.22	1
297557	cg19701378	GOLGA8A	S_Shore	TSS1500	0.000257563	0.000257563	20.3993	4.6284	Tumor up vs Control	0.551026	Tumor up vs Control	416.13	416.13	1
211806	cg07474665				0.000651442	0.000651442	14.9352	3.63684	Tumor up vs Control	0.550966	Tumor up vs Control	223.059	223.059	1
342135	cg07394914	IRF2		5'UTR	0.00327644	0.00327644	8.62612	3.80195	Tumor up vs Control	0.550964	Tumor up vs Control	74.41	74.41	1
528609	cg21691166		Island		0.00392431	0.00392431	8.10594	4.43867	Tumor up vs Control	0.55096	Tumor up vs Control	65.7063	65.7063	1
264746	cg01834043				0.00269417	0.00269417	9.22553	3.85841	Tumor up vs Control	0.550879	Tumor up vs Control	85.1104	85.1104	1
729641	cg17680713	C1S		Body	0.00078996	0.00078996	13.9952	4.93777	Tumor up vs Control	0.55085	Tumor up vs Control	195.867	195.867	1
475821	cg11654662	SHMT1	N_Shelf	5'UTR	0.00242107	0.00242107	9.56936	3.88989	Tumor up vs Control	0.550809	Tumor up vs Control	91.5727	91.5727	1
97947	cg15991262	C7orf46	Island	Body	0.000686749	0.000686749	14.6719	5.90303	Tumor up vs Control	0.550739	Tumor up vs Control	215.264	215.264	1
160713	cg00485203	DGKE		3'UTR	0.00247105	0.00247105	9.5027	3.6871	Tumor up vs Control	0.550708	Tumor up vs Control	90.3012	90.3012	1
235898	cg00632517	WWTR1		Body	0.000217888	0.000217888	21.5756	4.00313	Tumor up vs Control	0.550662	Tumor up vs Control	465.507	465.507	1
475248	cg02469838				0.00115692	0.00115692	12.302	4.45885	Tumor up vs Control	0.550649	Tumor up vs Control	151.34	151.34	1
407378	cg10443421		S_Shelf		0.00134119	0.00134119	11.7011	3.70081	Tumor up vs Control	0.550636	Tumor up vs Control	136.916	136.916	1
759675	cg18629151		S_Shore		0.00335809	0.00335809	8.55336	4.39241	Tumor up vs Control	0.550622	Tumor up vs Control	73.16	73.16	1
738461	cg27067781	PRRT1	Island	3'UTR	0.0052256	0.0052256	7.33978	3.73061	Tumor up vs Control	0.550547	Tumor up vs Control	53.8723	53.8723	1
407077	cg10437625	GLYAT		5'UTR	0.002746	0.002746	9.16548	3.78178	Tumor up vs Control	0.550317	Tumor up vs Control	84.006	84.006	1
451165	cg01541645		Island		0.00806518	0.00806518	6.30401	4.18107	Tumor up vs Control	0.550303	Tumor up vs Control	39.7405	39.7405	1
261579	cg00156232	VKORC1L1		Body	0.00037286	0.00037286	18.0181	3.79156	Tumor up vs Control	0.550226	Tumor up vs Control	324.654	324.654	1
514189	cg18527241	ATXN7L1		Body	0.00733996	0.00733996	6.51697	4.15919	Tumor up vs Control	0.550195	Tumor up vs Control	42.4709	42.4709	1
169230	cg00711090	ZNF471	N_Shore	TSS1500	0.00365839	0.00365839	8.30465	3.75347	Tumor up vs Control	0.550063	Tumor up vs Control	68.9672	68.9672	1
505877	cg08082810		N_Shore		0.00475677	0.00475677	7.58356	3.86415	Tumor up vs Control	0.550053	Tumor up vs Control	57.5104	57.5104	1
195373	cg04095177				0.000739192	0.000739192	14.3124	3.66679	Tumor up vs Control	0.54998	Tumor up vs Control	204.844	204.844	1
717745	cg23079063				0.00190358	0.00190358	10.388	3.65078	Tumor up vs Control	0.549964	Tumor up vs Control	107.911	107.911	1
178235	cg06412323	TTPAL	S_Shelf	5'UTR	0.00100856	0.00100856	12.8868	3.68483	Tumor up vs Control	0.549929	Tumor up vs Control	166.07	166.07	1
525019	cg06173215	TFDP2		TSS200	0.00313932	0.00313932	8.75386	3.84204	Tumor up vs Control	0.549907	Tumor up vs Control	76.6301	76.6301	1
722200	cg25984524	NT5C2		Body	0.000119871	0.000119871	26.3534	4.02451	Tumor up vs Control	0.549767	Tumor up vs Control	694.5	694.5	1
543987	cg01705888				0.00291605	0.00291605	8.97851	3.7278	Tumor up vs Control	0.549497	Tumor up vs Control	80.6137	80.6137	1
48164	cg02242344		N_Shore		0.00559313	0.00559313	7.168	4.9449	Tumor up vs Control	0.54943	Tumor up vs Control	51.3802	51.3802	1
23767	cg11413039	PUS3	Island	TSS1500	0.00296765	0.00296765	8.92462	5.29403	Tumor up vs Control	0.549407	Tumor up vs Control	79.6488	79.6488	1
648962	cg26109240	DPYS		Body	0.00370879	0.00370879	8.26554	3.91835	Tumor up vs Control	0.549365	Tumor up vs Control	68.3192	68.3192	1
648213	cg00674896	IL1RL2	S_Shore	Body	0.00763227	0.00763227	6.42794	4.39872	Tumor up vs Control	0.549353	Tumor up vs Control	41.3184	41.3184	1
80284	cg18356785	C1QTNF4	Island	Body	0.00889813	0.00889813	6.08847	4.07454	Tumor up vs Control	0.549256	Tumor up vs Control	37.0695	37.0695	1
587290	cg16638024				0.000993852	0.000993852	12.951	3.70461	Tumor up vs Control	0.54921	Tumor up vs Control	167.727	167.727	1
191238	cg02100373	PITX1	Island	Body	0.00138143	0.00138143	11.5843	5.18385	Tumor up vs Control	0.549147	Tumor up vs Control	134.196	134.196	1
493901	cg12041387	DLX5	N_Shore	Body	0.000174951	0.000174951	23.2214	4.28813	Tumor up vs Control	0.549137	Tumor up vs Control	539.232	539.232	1
442935	cg13043297	MAGI1		Body	0.000627388	0.000627388	15.1257	3.65084	Tumor up vs Control	0.549011	Tumor up vs Control	228.786	228.786	1
438933	cg02213139	WDR63		TSS1500	0.00306775	0.00306775	8.82351	4.07645	Tumor up vs Control	0.548886	Tumor up vs Control	77.8544	77.8544	1
611670	cg21530419		Island		0.0019067	0.0019067	10.3822	3.94606	Tumor up vs Control	0.548749	Tumor up vs Control	107.79	107.79	1
442388	cg04091063	AKR7A3	Island	TSS200	0.00807747	0.00807747	6.30062	4.38506	Tumor up vs Control	0.548608	Tumor up vs Control	39.6978	39.6978	1
746804	cg08654915		S_Shore		0.00421501	0.00421501	7.90813	4.05154	Tumor up vs Control	0.548575	Tumor up vs Control	62.5385	62.5385	1
644790	cg14542554		N_Shore		0.00567877	0.00567877	7.1301	3.7053	Tumor up vs Control	0.548466	Tumor up vs Control	50.8383	50.8383	1
662046	cg09288962		N_Shelf		0.000328787	0.000328787	18.7953	3.9037	Tumor up vs Control	0.548462	Tumor up vs Control	353.264	353.264	1
778595	cg22388897	LOC283575		Body	0.00166444	0.00166444	10.8737	3.82712	Tumor up vs Control	0.548185	Tumor up vs Control	118.238	118.238	1
44992	cg14040931	GNE		Body	0.00270085	0.00270085	9.21771	3.86071	Tumor up vs Control	0.547967	Tumor up vs Control	84.9661	84.9661	1
491737	cg01138164		N_Shore		0.00509178	0.00509178	7.40633	3.75558	Tumor up vs Control	0.547774	Tumor up vs Control	54.8537	54.8537	1
438946	cg00000974	BMP2	S_Shore	5'UTR	0.00113588	0.00113588	12.3787	5.29747	Tumor up vs Control	0.547771	Tumor up vs Control	153.233	153.233	1
147303	cg18392783	PRKCDBP	Island	1stExon	0.000561657	0.000561657	15.6999	4.59463	Tumor up vs Control	0.54777	Tumor up vs Control	246.488	246.488	1
384684	cg26006714	ANAPC16		Body	6.30339e-05	6.30339e-05	32.6697	3.64855	Tumor up vs Control	0.547748	Tumor up vs Control	1067.31	1067.31	1
257232	cg20065768		Island		0.00429906	0.00429906	7.85427	3.71488	Tumor up vs Control	0.547549	Tumor up vs Control	61.6895	61.6895	1
439905	cg09938845				0.00674658	0.00674658	6.71293	4.95942	Tumor up vs Control	0.547467	Tumor up vs Control	45.0634	45.0634	1
452363	cg16504656				0.000293794	0.000293794	19.5185	3.58684	Tumor up vs Control	0.54734	Tumor up vs Control	380.972	380.972	1
291928	cg26201175	RELL1		Body	0.00147681	0.00147681	11.3248	3.92398	Tumor up vs Control	0.54721	Tumor up vs Control	128.25	128.25	1
3768	cg26870725	MAST1	S_Shore	Body	0.00237557	0.00237557	9.63165	4.17277	Tumor up vs Control	0.547167	Tumor up vs Control	92.7686	92.7686	1
153773	cg02823066	IGF1		Body	0.000864249	0.000864249	13.577	3.71562	Tumor up vs Control	0.547002	Tumor up vs Control	184.336	184.336	1
34591	cg00711072	LOC404266	Island	TSS200	0.00365901	0.00365901	8.30416	3.76581	Tumor up vs Control	0.546965	Tumor up vs Control	68.959	68.959	1
396552	cg03819783				0.00638466	0.00638466	6.84396	4.11694	Tumor up vs Control	0.54696	Tumor up vs Control	46.8398	46.8398	1
264941	cg07508244				0.0005441	0.0005441	15.8686	3.59736	Tumor up vs Control	0.546887	Tumor up vs Control	251.813	251.813	1
687847	cg01202639	NR1H4		Body	0.00216353	0.00216353	9.94427	3.63975	Tumor up vs Control	0.546827	Tumor up vs Control	98.8886	98.8886	1
77967	cg05764839	PRRT1	Island	Body	0.00635157	0.00635157	6.85642	3.78769	Tumor up vs Control	0.546814	Tumor up vs Control	47.0105	47.0105	1
133103	cg12021814		Island		0.00274759	0.00274759	9.16366	4.57568	Tumor up vs Control	0.546785	Tumor up vs Control	83.9727	83.9727	1
725093	cg13897449	PFKFB1		TSS1500	0.00516818	0.00516818	7.36805	3.81058	Tumor up vs Control	0.546714	Tumor up vs Control	54.2882	54.2882	1
303177	cg13388692		N_Shore		0.00940894	0.00940894	5.96898	3.80033	Tumor up vs Control	0.546613	Tumor up vs Control	35.6287	35.6287	1
300830	cg24981221	HMBOX1		Body	0.000521316	0.000521316	16.0987	3.60434	Tumor up vs Control	0.54641	Tumor up vs Control	259.167	259.167	1
662096	cg04961553	OCIAD2	Island	5'UTR	0.00350939	0.00350939	8.42453	4.30718	Tumor up vs Control	0.546408	Tumor up vs Control	70.9728	70.9728	1
31845	cg07550809	DKFZp761E198	Island	TSS200	0.0021915	0.0021915	9.90076	4.57845	Tumor up vs Control	0.545982	Tumor up vs Control	98.0251	98.0251	1
310569	cg12078155		Island		0.00447722	0.00447722	7.74456	3.88481	Tumor up vs Control	0.545898	Tumor up vs Control	59.9782	59.9782	1
290545	cg18825357	FGGY		TSS1500	0.00191599	0.00191599	10.365	3.72552	Tumor up vs Control	0.545805	Tumor up vs Control	107.434	107.434	1
94309	cg21365566	ASCL2	Island	TSS200	0.000828358	0.000828358	13.7728	5.9751	Tumor up vs Control	0.545786	Tumor up vs Control	189.691	189.691	1
174311	cg10764388	AKR1CL1		TSS200	0.000333901	0.000333901	18.6982	3.56755	Tumor up vs Control	0.545768	Tumor up vs Control	349.622	349.622	1
84662	cg16838838		Island		0.00852335	0.00852335	6.18202	5.05396	Tumor up vs Control	0.545696	Tumor up vs Control	38.2174	38.2174	1
5111	cg10740215	RNASEL		5'UTR	0.00754364	0.00754364	6.45445	4.87943	Tumor up vs Control	0.545453	Tumor up vs Control	41.66	41.66	1
514774	cg24804666	CYP2C9		Body	0.00219204	0.00219204	9.89993	3.63112	Tumor up vs Control	0.545387	Tumor up vs Control	98.0086	98.0086	1
290762	cg08697689	SLITRK1	S_Shelf	TSS1500	0.00205564	0.00205564	10.1194	3.68375	Tumor up vs Control	0.545355	Tumor up vs Control	102.402	102.402	1
226677	cg05912063	ACOT7		TSS200	0.00618411	0.00618411	6.92085	4.26944	Tumor up vs Control	0.545279	Tumor up vs Control	47.8982	47.8982	1
351483	cg15110917				0.000861129	0.000861129	13.5936	3.62366	Tumor up vs Control	0.54522	Tumor up vs Control	184.787	184.787	1
78177	cg10831607		N_Shore		0.00804339	0.00804339	6.31003	3.81059	Tumor up vs Control	0.544993	Tumor up vs Control	39.8165	39.8165	1
732968	cg16241832	MICU1		5'UTR	0.000852308	0.000852308	13.641	3.76198	Tumor up vs Control	0.544982	Tumor up vs Control	186.076	186.076	1
172	cg22416916	SLC22A1		TSS200	0.00430016	0.00430016	7.85357	3.68664	Tumor up vs Control	0.544959	Tumor up vs Control	61.6785	61.6785	1
712152	cg00581422		Island		0.00621677	0.00621677	6.90811	4.1344	Tumor up vs Control	0.544952	Tumor up vs Control	47.7219	47.7219	1
606996	cg01193064	CBS	Island	5'UTR	0.00191805	0.00191805	10.3613	3.69786	Tumor up vs Control	0.544738	Tumor up vs Control	107.356	107.356	1
618452	cg11414821	KIAA1949	N_Shore	Body	0.000568248	0.000568248	15.6384	4.29178	Tumor up vs Control	0.54465	Tumor up vs Control	244.559	244.559	1
266789	cg12691004	KRCC1	N_Shore	5'UTR	0.000211854	0.000211854	21.7796	4.34704	Tumor up vs Control	0.544592	Tumor up vs Control	474.35	474.35	1
119508	cg00458878		Island		0.00292014	0.00292014	8.97419	5.80639	Tumor up vs Control	0.544585	Tumor up vs Control	80.5361	80.5361	1
442326	cg10639811	MBNL1		Body	0.000539464	0.000539464	15.9144	3.57501	Tumor up vs Control	0.544534	Tumor up vs Control	253.267	253.267	1
682504	cg22032521	HYLS1	Island	1stExon	0.0048542	0.0048542	7.53036	3.78394	Tumor up vs Control	0.544525	Tumor up vs Control	56.7063	56.7063	1
59593	cg06917617	CR1L	Island	Body	0.00479275	0.00479275	7.56375	3.98319	Tumor up vs Control	0.544444	Tumor up vs Control	57.2103	57.2103	1
298870	cg10663017	DUSP23	N_Shore	TSS1500	0.00105042	0.00105042	12.7107	4.98746	Tumor up vs Control	0.544427	Tumor up vs Control	161.563	161.563	1
234348	cg09778596		N_Shore		0.00618585	0.00618585	6.92017	3.79967	Tumor up vs Control	0.544419	Tumor up vs Control	47.8888	47.8888	1
279902	cg21380452	TM7SF3	S_Shore	TSS1500	0.000413922	0.000413922	17.3968	5.27884	Tumor up vs Control	0.544414	Tumor up vs Control	302.65	302.65	1
758242	cg10546219		Island		0.0085162	0.0085162	6.18386	3.73836	Tumor up vs Control	0.544277	Tumor up vs Control	38.2401	38.2401	1
446197	cg24261317	LOC101927269		TSS1500	0.002135	0.002135	9.98944	4.27277	Tumor up vs Control	0.544256	Tumor up vs Control	99.789	99.789	1
562132	cg08398132				0.000986182	0.000986182	12.9849	3.66862	Tumor up vs Control	0.544234	Tumor up vs Control	168.608	168.608	1
218479	cg19742173	MAP2K1		Body	0.00246218	0.00246218	9.51439	3.67845	Tumor up vs Control	0.544095	Tumor up vs Control	90.5237	90.5237	1
700809	cg00337916	DLX6AS	N_Shelf	TSS1500	0.00548378	0.00548378	7.21752	3.90485	Tumor up vs Control	0.544084	Tumor up vs Control	52.0926	52.0926	1
252020	cg03543893		N_Shore		0.00400569	0.00400569	8.04866	4.31164	Tumor up vs Control	0.54406	Tumor up vs Control	64.7809	64.7809	1
10488	cg16062518	LIPE	Island	Body	0.00643162	0.00643162	6.82641	5.56178	Tumor up vs Control	0.544032	Tumor up vs Control	46.5999	46.5999	1
485188	cg27556163	SLC9A7		3'UTR	0.000751033	0.000751033	14.2358	3.8589	Tumor up vs Control	0.543966	Tumor up vs Control	202.659	202.659	1
732574	cg10568983	LINC01314		Body	0.000505509	0.000505509	16.2663	3.70507	Tumor up vs Control	0.543952	Tumor up vs Control	264.592	264.592	1
244934	cg06613263	NR3C1	N_Shelf	Body	0.00452161	0.00452161	7.71812	3.66701	Tumor up vs Control	0.543944	Tumor up vs Control	59.5694	59.5694	1
341486	cg07809484		Island		0.00384206	0.00384206	8.16545	3.64864	Tumor up vs Control	0.543889	Tumor up vs Control	66.6746	66.6746	1
168160	cg15802396	DLG4	Island	Body	0.00341369	0.00341369	8.50514	4.94	Tumor up vs Control	0.543877	Tumor up vs Control	72.3374	72.3374	1
443552	cg03443455	GAD1	Island	TSS1500	0.00404458	0.00404458	8.02182	3.89447	Tumor up vs Control	0.54385	Tumor up vs Control	64.3497	64.3497	1
240492	cg04389899	LAMC1		Body	0.000367767	0.000367767	18.1015	3.87764	Tumor up vs Control	0.543837	Tumor up vs Control	327.666	327.666	1
260755	cg17504791				0.000538878	0.000538878	15.9202	3.66373	Tumor up vs Control	0.543821	Tumor up vs Control	253.453	253.453	1
738182	cg25053141	ZNF746	N_Shelf	Body	0.00105038	0.00105038	12.7109	3.66232	Tumor up vs Control	0.543551	Tumor up vs Control	161.568	161.568	1
442114	cg23084950	BRCA1		Body	0.0052746	0.0052746	7.31597	3.6531	Tumor up vs Control	0.54337	Tumor up vs Control	53.5234	53.5234	1
2724	cg03290530				0.00316965	0.00316965	8.72498	3.6269	Tumor up vs Control	0.543357	Tumor up vs Control	76.1252	76.1252	1
334800	cg13929328	FOXI2	Island	1stExon	0.00184471	0.00184471	10.4998	4.43525	Tumor up vs Control	0.543186	Tumor up vs Control	110.245	110.245	1
20974	cg04317962		Island		0.00650431	0.00650431	6.79958	5.35919	Tumor up vs Control	0.54317	Tumor up vs Control	46.2343	46.2343	1
564862	cg26699015				0.000853907	0.000853907	13.6323	3.78849	Tumor up vs Control	0.543153	Tumor up vs Control	185.841	185.841	1
109565	cg01966091	HAS3	Island	5'UTR	0.0081181	0.0081181	6.28946	5.90951	Tumor up vs Control	0.543094	Tumor up vs Control	39.5573	39.5573	1
210482	cg05700579	GC		TSS1500	0.00371212	0.00371212	8.26299	3.62986	Tumor up vs Control	0.543093	Tumor up vs Control	68.277	68.277	1
174883	cg27573591	SND1	Island	Body	0.00873049	0.00873049	6.12967	4.2611	Tumor up vs Control	0.542979	Tumor up vs Control	37.5728	37.5728	1
689086	cg04809136	SF3B14	Island	TSS1500	0.000794919	0.000794919	13.9657	3.70178	Tumor up vs Control	0.542788	Tumor up vs Control	195.041	195.041	1
175405	cg07242776	PALMD		Body	0.000831748	0.000831748	13.7539	3.65927	Tumor up vs Control	0.542767	Tumor up vs Control	189.169	189.169	1
514699	cg12293132	C7orf46	Island	Body	0.00627213	0.00627213	6.8867	3.71041	Tumor up vs Control	0.54276	Tumor up vs Control	47.4267	47.4267	1
261494	cg04656051	SLC11A1	Island	Body	0.000582155	0.000582155	15.5116	3.59287	Tumor up vs Control	0.542613	Tumor up vs Control	240.61	240.61	1
372360	cg19369752	KCCAT333		Body	0.00279815	0.00279815	9.10655	3.70559	Tumor up vs Control	0.542562	Tumor up vs Control	82.9292	82.9292	1
516505	cg06764239		S_Shore		0.00324908	0.00324908	8.65103	5.04069	Tumor up vs Control	0.542528	Tumor up vs Control	74.8404	74.8404	1
731575	cg08624507	MAP2K1		Body	0.00612593	0.00612593	6.94378	3.79793	Tumor up vs Control	0.542497	Tumor up vs Control	48.216	48.216	1
272604	cg17626960	PRRT1	Island	3'UTR	0.00746117	0.00746117	6.4795	3.98756	Tumor up vs Control	0.542417	Tumor up vs Control	41.9839	41.9839	1
307147	cg07460376	ZNF681	S_Shore	1stExon	0.00253537	0.00253537	9.4195	4.72769	Tumor up vs Control	0.542415	Tumor up vs Control	88.727	88.727	1
650005	cg26509691	PITX1	Island	3'UTR	0.000524498	0.000524498	16.0657	4.32518	Tumor up vs Control	0.542381	Tumor up vs Control	258.108	258.108	1
448593	cg23721586	TGFBR3		Body	0.00683521	0.00683521	6.68225	4.35325	Tumor up vs Control	0.542285	Tumor up vs Control	44.6525	44.6525	1
531838	cg10483825	LDHB	N_Shore	5'UTR	0.00185172	0.00185172	10.4862	4.01798	Tumor up vs Control	0.542274	Tumor up vs Control	109.961	109.961	1
237426	cg10073625	ZFP3	Island	TSS1500	0.00385956	0.00385956	8.15265	4.44224	Tumor up vs Control	0.542082	Tumor up vs Control	66.4657	66.4657	1
149247	cg22225856	LOC101929089		Body	0.000287035	0.000287035	19.6715	3.6033	Tumor up vs Control	0.541986	Tumor up vs Control	386.967	386.967	1
114992	cg11768833	MPDZ		Body	0.00415303	0.00415303	7.94876	4.07568	Tumor up vs Control	0.541906	Tumor up vs Control	63.1828	63.1828	1
642322	cg03575641		S_Shore		0.00300415	0.00300415	8.88723	3.79495	Tumor up vs Control	0.541852	Tumor up vs Control	78.9829	78.9829	1
55728	cg14153624	IPO5	N_Shore	Body	0.00071947	0.00071947	14.4435	4.27413	Tumor up vs Control	0.54182	Tumor up vs Control	208.614	208.614	1
653528	cg15541635	TSPAN9		5'UTR	0.00399192	0.00399192	8.05824	3.79642	Tumor up vs Control	0.541806	Tumor up vs Control	64.9353	64.9353	1
228860	cg11070059	DLX6AS		Body	0.00398653	0.00398653	8.062	4.45407	Tumor up vs Control	0.541693	Tumor up vs Control	64.9959	64.9959	1
310296	cg24463605	HES3	S_Shore	TSS1500	0.00193243	0.00193243	10.3349	4.02492	Tumor up vs Control	0.541573	Tumor up vs Control	106.81	106.81	1
110647	cg00731785	BST1	Island	1stExon	0.0028429	0.0028429	9.05713	5.1663	Tumor up vs Control	0.541542	Tumor up vs Control	82.0316	82.0316	1
79315	cg24139222	PLTP	N_Shore	TSS200	0.00463518	0.00463518	7.65201	4.60621	Tumor up vs Control	0.541478	Tumor up vs Control	58.5533	58.5533	1
190464	cg08160350	IDUA	Island	Body	0.00260249	0.00260249	9.33561	4.21569	Tumor up vs Control	0.541449	Tumor up vs Control	87.1536	87.1536	1
262854	cg19894470	MKL2		Body	0.00373149	0.00373149	8.24816	3.64789	Tumor up vs Control	0.541419	Tumor up vs Control	68.0321	68.0321	1
402630	cg02816425	PLEKHA7		3'UTR	0.000481349	0.000481349	16.5364	3.67993	Tumor up vs Control	0.541073	Tumor up vs Control	273.452	273.452	1
752408	cg05585739				0.000967786	0.000967786	13.0678	4.15577	Tumor up vs Control	0.540774	Tumor up vs Control	170.768	170.768	1
390275	cg21780711				0.00259146	0.00259146	9.3492	3.92094	Tumor up vs Control	0.540763	Tumor up vs Control	87.4075	87.4075	1
588653	cg21807703	RASSF8		5'UTR	0.00362907	0.00362907	8.32772	3.85318	Tumor up vs Control	0.540644	Tumor up vs Control	69.3509	69.3509	1
48028	cg20359042	STK24		Body	0.000604596	0.000604596	15.3153	4.41203	Tumor up vs Control	0.540567	Tumor up vs Control	234.56	234.56	1
721437	cg22181129	C4orf45		Body	0.00248557	0.00248557	9.48367	3.69607	Tumor up vs Control	0.540477	Tumor up vs Control	89.94	89.94	1
153734	cg21815063				0.00116506	0.00116506	12.2729	4.65734	Tumor up vs Control	0.540289	Tumor up vs Control	150.623	150.623	1
260735	cg05036422	KAT6B		Body	0.007375	0.007375	6.50605	3.79738	Tumor up vs Control	0.540224	Tumor up vs Control	42.3287	42.3287	1
39908	cg15811515	CSDAP1	Island	TSS200	0.000783145	0.000783145	14.0362	3.9075	Tumor up vs Control	0.540212	Tumor up vs Control	197.015	197.015	1
60641	cg02121529		Island		0.000848457	0.000848457	13.6618	4.64521	Tumor up vs Control	0.540061	Tumor up vs Control	186.646	186.646	1
192139	cg03722044	CREBBP		Body	0.00339367	0.00339367	8.52239	3.75255	Tumor up vs Control	0.540026	Tumor up vs Control	72.6311	72.6311	1
389007	cg25409889				0.00172969	0.00172969	10.7324	3.61419	Tumor up vs Control	0.539962	Tumor up vs Control	115.185	115.185	1
623977	cg26457248	MBP	N_Shelf	5'UTR	0.0012865	0.0012865	11.8674	3.5716	Tumor up vs Control	0.539927	Tumor up vs Control	140.836	140.836	1
652460	cg14412490				0.000753772	0.000753772	14.2184	3.70561	Tumor up vs Control	0.539888	Tumor up vs Control	202.162	202.162	1
584306	cg22042546	ARID1A		Body	0.00355393	0.00355393	8.388	3.98986	Tumor up vs Control	0.539854	Tumor up vs Control	70.3585	70.3585	1
438376	cg03546235		Island		0.00979342	0.00979342	5.88452	3.8865	Tumor up vs Control	0.53959	Tumor up vs Control	34.6275	34.6275	1
71135	cg23151295				0.00289275	0.00289275	9.00327	3.81339	Tumor up vs Control	0.539539	Tumor up vs Control	81.0589	81.0589	1
210009	cg06160853		N_Shelf		0.00114761	0.00114761	12.3358	3.5767	Tumor up vs Control	0.539509	Tumor up vs Control	152.171	152.171	1
750324	cg18422853	TJP1		Body	0.00400918	0.00400918	8.04624	3.671	Tumor up vs Control	0.539501	Tumor up vs Control	64.7419	64.7419	1
345806	cg03938562				0.00884969	0.00884969	6.10027	3.74433	Tumor up vs Control	0.539492	Tumor up vs Control	37.2133	37.2133	1
632495	cg11013726	PIF1	Island	5'UTR	0.00394134	0.00394134	8.09382	3.7337	Tumor up vs Control	0.539389	Tumor up vs Control	65.51	65.51	1
536028	cg16876790	DLX5	S_Shore	TSS1500	0.00411506	0.00411506	7.97405	3.7948	Tumor up vs Control	0.539356	Tumor up vs Control	63.5855	63.5855	1
624917	cg14372247	FGGY		1stExon	0.00259269	0.00259269	9.34768	3.78692	Tumor up vs Control	0.539182	Tumor up vs Control	87.3791	87.3791	1
417486	cg04436818	PAX2	N_Shore	3'UTR	0.00187482	0.00187482	10.442	4.60559	Tumor up vs Control	0.53913	Tumor up vs Control	109.036	109.036	1
304383	cg21542793	ADRA2B	Island	TSS200	0.0074132	0.0074132	6.49423	3.85064	Tumor up vs Control	0.539094	Tumor up vs Control	42.175	42.175	1
781142	cg11290608	MAF	N_Shore	3'UTR	0.00609679	0.00609679	6.95537	3.9789	Tumor up vs Control	0.538948	Tumor up vs Control	48.3771	48.3771	1
489414	cg20621944	TTYH3		Body	0.00112904	0.00112904	12.4041	5.11804	Tumor up vs Control	0.53886	Tumor up vs Control	153.861	153.861	1
105000	cg09423283	GRM1	N_Shore	3'UTR	0.000650178	0.000650178	14.9449	5.37256	Tumor up vs Control	0.538814	Tumor up vs Control	223.351	223.351	1
45529	cg20909645		Island		0.00159296	0.00159296	11.0372	3.61057	Tumor up vs Control	0.538806	Tumor up vs Control	121.82	121.82	1
620262	cg21002399	CLDN2		5'UTR	0.00173124	0.00173124	10.7291	3.54224	Tumor up vs Control	0.538726	Tumor up vs Control	115.115	115.115	1
16044	cg04597433	DRD5	Island	TSS200	0.00725256	0.00725256	6.5445	4.02882	Tumor up vs Control	0.538712	Tumor up vs Control	42.8305	42.8305	1
654329	cg14645545	SLC11A1	Island	Body	0.00295231	0.00295231	8.94051	4.20518	Tumor up vs Control	0.538697	Tumor up vs Control	79.9327	79.9327	1
102175	cg21390512	FAM84B	Island	Body	0.00611617	0.00611617	6.94765	4.28186	Tumor up vs Control	0.538634	Tumor up vs Control	48.2699	48.2699	1
589191	cg14488626	SLIT3		Body	0.00507865	0.00507865	7.41298	3.68673	Tumor up vs Control	0.538611	Tumor up vs Control	54.9523	54.9523	1
263075	cg13941235	RXRA		Body	0.0060466	0.0060466	6.9755	3.63734	Tumor up vs Control	0.538565	Tumor up vs Control	48.6576	48.6576	1
723078	cg17378966	DUSP1	N_Shore	Body	0.000183149	0.000183149	22.868	3.74227	Tumor up vs Control	0.538562	Tumor up vs Control	522.946	522.946	1
578753	cg01834840	MIA3		Body	0.00199702	0.00199702	10.2197	4.20102	Tumor up vs Control	0.538529	Tumor up vs Control	104.443	104.443	1
93516	cg02493798	ALOX12	Island	Body	0.00957261	0.00957261	5.93248	4.10261	Tumor up vs Control	0.538402	Tumor up vs Control	35.1943	35.1943	1
34688	cg21200353	MCF2L2	Island	Body	0.000461267	0.000461267	16.775	4.83766	Tumor up vs Control	0.538191	Tumor up vs Control	281.402	281.402	1
162779	cg00616552	PPP2R1B		Body	0.00824117	0.00824117	6.2561	3.68051	Tumor up vs Control	0.538153	Tumor up vs Control	39.1388	39.1388	1
594262	cg06116549	ZMYND8		5'UTR	3.13007e-05	3.13007e-05	41.273	3.67781	Tumor up vs Control	0.538029	Tumor up vs Control	1703.46	1703.46	1
275412	cg15416877	NR2E1	S_Shore	Body	0.00411038	0.00411038	7.97719	3.82085	Tumor up vs Control	0.537937	Tumor up vs Control	63.6356	63.6356	1
752538	cg20840634	UGT2B15		TSS1500	0.000485955	0.000485955	16.4835	3.90591	Tumor up vs Control	0.537932	Tumor up vs Control	271.706	271.706	1
10774	cg27405731	CUX1		Body	0.000222906	0.000222906	21.4116	3.78914	Tumor up vs Control	0.537899	Tumor up vs Control	458.458	458.458	1
375776	cg02612766	USP19	N_Shore	5'UTR	0.00481573	0.00481573	7.5512	3.74868	Tumor up vs Control	0.537792	Tumor up vs Control	57.0206	57.0206	1
95371	cg20943039				0.00332091	0.00332091	8.5862	5.57162	Tumor up vs Control	0.537767	Tumor up vs Control	73.7228	73.7228	1
595894	cg26437522		S_Shelf		0.0081444	0.0081444	6.28227	3.76002	Tumor up vs Control	0.537756	Tumor up vs Control	39.467	39.467	1
528354	cg17156694				0.0025004	0.0025004	9.46438	3.73906	Tumor up vs Control	0.537731	Tumor up vs Control	89.5744	89.5744	1
300060	cg11497410	SKAP2		1stExon	0.00738408	0.00738408	6.50323	4.04084	Tumor up vs Control	0.537594	Tumor up vs Control	42.2921	42.2921	1
460387	cg24604988	CHMP4B		Body	0.00392475	0.00392475	8.10562	3.85514	Tumor up vs Control	0.537541	Tumor up vs Control	65.7011	65.7011	1
474170	cg02962744	FNDC5		Body	0.00959108	0.00959108	5.92841	3.78783	Tumor up vs Control	0.537378	Tumor up vs Control	35.1461	35.1461	1
721908	cg06818605	ZNF783	Island	Body	6.07687e-05	6.07687e-05	33.0715	4.88379	Tumor up vs Control	0.537218	Tumor up vs Control	1093.73	1093.73	1
546618	cg16795263	LPIN1		Body	0.00689668	0.00689668	6.66128	3.69286	Tumor up vs Control	0.537139	Tumor up vs Control	44.3726	44.3726	1
308710	cg00767010		Island		0.0058306	0.0058306	7.06473	4.03986	Tumor up vs Control	0.536929	Tumor up vs Control	49.9104	49.9104	1
426	cg23754431		Island		0.00866768	0.00866768	6.14537	4.64504	Tumor up vs Control	0.536925	Tumor up vs Control	37.7655	37.7655	1
447957	cg11426726	USP3		Body	0.00227056	0.00227056	9.78163	3.73096	Tumor up vs Control	0.536881	Tumor up vs Control	95.6803	95.6803	1
575210	cg17010100	PDE4D	N_Shore	Body	0.00208627	0.00208627	10.0685	4.62754	Tumor up vs Control	0.536757	Tumor up vs Control	101.374	101.374	1
266941	cg15984661	CCDC8	N_Shore	1stExon	0.00877887	0.00877887	6.11767	4.47881	Tumor up vs Control	0.536674	Tumor up vs Control	37.4259	37.4259	1
122836	cg15108590	CBS	Island	5'UTR	0.00840664	0.00840664	6.21227	5.75531	Tumor up vs Control	0.53663	Tumor up vs Control	38.5922	38.5922	1
85776	cg26418900	NPY	Island	5'UTR	0.00449196	0.00449196	7.73574	5.18657	Tumor up vs Control	0.536564	Tumor up vs Control	59.8417	59.8417	1
160641	cg06411551	DYDC1	Island	TSS1500	0.00057246	0.00057246	15.5996	4.044	Tumor up vs Control	0.536529	Tumor up vs Control	243.346	243.346	1
137155	cg03714633	RNF130		Body	0.00112588	0.00112588	12.4159	3.57279	Tumor up vs Control	0.53645	Tumor up vs Control	154.153	154.153	1
74018	cg02571816	PPP1R14A	Island	TSS1500	0.0077116	0.0077116	6.40455	4.75694	Tumor up vs Control	0.536404	Tumor up vs Control	41.0182	41.0182	1
228667	cg27274848				0.00221683	0.00221683	9.86197	3.62526	Tumor up vs Control	0.536383	Tumor up vs Control	97.2585	97.2585	1
673903	cg11458550	OTUD7B		Body	0.0046885	0.0046885	7.6217	3.82643	Tumor up vs Control	0.536383	Tumor up vs Control	58.0904	58.0904	1
94175	cg00983948		Island		0.00565483	0.00565483	7.14062	4.34221	Tumor up vs Control	0.536285	Tumor up vs Control	50.9885	50.9885	1
790816	cg22559013	MGC27382		TSS1500	0.00062545	0.00062545	15.1414	4.22479	Tumor up vs Control	0.536199	Tumor up vs Control	229.263	229.263	1
692953	cg04418294				0.00410143	0.00410143	7.9832	3.84742	Tumor up vs Control	0.536088	Tumor up vs Control	63.7315	63.7315	1
782196	cg09496915				0.00697462	0.00697462	6.63503	3.98363	Tumor up vs Control	0.536044	Tumor up vs Control	44.0236	44.0236	1
23829	cg18413131	NUDT16P	Island	TSS200	0.00343828	0.00343828	8.48415	5.66266	Tumor up vs Control	0.535994	Tumor up vs Control	71.9808	71.9808	1
478248	cg16846020	ALG9		Body	0.00229307	0.00229307	9.74872	3.95663	Tumor up vs Control	0.535987	Tumor up vs Control	95.0375	95.0375	1
680044	cg14967066	IFITM1	N_Shore	1stExon	7.2281e-05	7.2281e-05	31.2091	3.87462	Tumor up vs Control	0.535982	Tumor up vs Control	974.008	974.008	1
415354	cg15477040	ANKFY1	N_Shore	Body	0.000493102	0.000493102	16.4028	3.60539	Tumor up vs Control	0.535941	Tumor up vs Control	269.052	269.052	1
207897	cg22912834		Island		0.000909173	0.000909173	13.3466	3.75825	Tumor up vs Control	0.535861	Tumor up vs Control	178.133	178.133	1
111216	cg19666287	LOC100190939		Body	0.00435153	0.00435153	7.82134	5.58112	Tumor up vs Control	0.535854	Tumor up vs Control	61.1734	61.1734	1
574480	cg20588069	MSX1	N_Shore	TSS1500	0.00038665	0.00038665	17.7997	3.74427	Tumor up vs Control	0.535814	Tumor up vs Control	316.83	316.83	1
367939	cg16590070	SLC22A7		Body	0.00236277	0.00236277	9.64946	3.7357	Tumor up vs Control	0.535772	Tumor up vs Control	93.112	93.112	1
654550	cg26189983	TNFRSF1B	Island	Body	0.00154386	0.00154386	11.1553	4.02144	Tumor up vs Control	0.535768	Tumor up vs Control	124.44	124.44	1
478484	cg23687901	LTBP3	Island	ExonBnd	0.000976637	0.000976637	13.0277	4.17998	Tumor up vs Control	0.535716	Tumor up vs Control	169.72	169.72	1
208390	cg08745506	NEK6		Body	0.00428157	0.00428157	7.86536	3.60787	Tumor up vs Control	0.535504	Tumor up vs Control	61.8638	61.8638	1
171146	cg26545732				0.00376219	0.00376219	8.22488	4.09752	Tumor up vs Control	0.535457	Tumor up vs Control	67.6486	67.6486	1
454362	cg12705762		S_Shore		0.000604294	0.000604294	15.3179	4.46682	Tumor up vs Control	0.535447	Tumor up vs Control	234.639	234.639	1
71407	cg06604497	PRH1-PRR4		Body	0.00494903	0.00494903	7.47991	4.04095	Tumor up vs Control	0.535394	Tumor up vs Control	55.949	55.949	1
427512	cg05074859				0.000199154	0.000199154	22.2353	3.84006	Tumor up vs Control	0.53536	Tumor up vs Control	494.408	494.408	1
586454	cg21803983	ATRN		Body	0.0013259	0.0013259	11.7467	3.50786	Tumor up vs Control	0.535358	Tumor up vs Control	137.984	137.984	1
560970	cg25967418	PCDHA7	N_Shore	Body	0.000389995	0.000389995	17.7483	3.53122	Tumor up vs Control	0.535355	Tumor up vs Control	315.002	315.002	1
71127	cg01064683		Island		0.00622708	0.00622708	6.9041	4.87721	Tumor up vs Control	0.535187	Tumor up vs Control	47.6666	47.6666	1
113571	cg13872831	RASSF1	Island	1stExon	0.00540347	0.00540347	7.25472	5.32188	Tumor up vs Control	0.535168	Tumor up vs Control	52.631	52.631	1
625065	cg05098943	THRB		5'UTR	0.00438095	0.00438095	7.80311	3.72664	Tumor up vs Control	0.535075	Tumor up vs Control	60.8885	60.8885	1
97678	cg09686443	CCDC37	Island	TSS200	0.00279112	0.00279112	9.1144	4.6705	Tumor up vs Control	0.53507	Tumor up vs Control	83.0723	83.0723	1
579252	cg13561372	AASS	N_Shelf	5'UTR	0.000188105	0.000188105	22.6644	3.5507	Tumor up vs Control	0.535047	Tumor up vs Control	513.677	513.677	1
327107	cg16152741	DCPS		Body	0.00139557	0.00139557	11.5444	3.53693	Tumor up vs Control	0.534897	Tumor up vs Control	133.272	133.272	1
358095	cg00187692	WDFY2		Body	0.0046835	0.0046835	7.62453	3.7271	Tumor up vs Control	0.534832	Tumor up vs Control	58.1334	58.1334	1
466706	cg22898731	TRAF3		Body	0.004996	0.004996	7.45539	3.85028	Tumor up vs Control	0.53476	Tumor up vs Control	55.5829	55.5829	1
474790	cg20174696		S_Shore		0.00626832	0.00626832	6.88817	3.62817	Tumor up vs Control	0.534738	Tumor up vs Control	47.4469	47.4469	1
730776	cg20401567		N_Shore		0.000871096	0.000871096	13.5409	3.48779	Tumor up vs Control	0.534608	Tumor up vs Control	183.356	183.356	1
683004	cg19136528	ADGRA3		Body	0.000190143	0.000190143	22.5828	3.46418	Tumor up vs Control	0.534594	Tumor up vs Control	509.983	509.983	1
723321	cg10772185				0.000161432	0.000161432	23.855	4.0991	Tumor up vs Control	0.534435	Tumor up vs Control	569.063	569.063	1
215520	cg26951577	PTPRG		Body	0.00471909	0.00471909	7.60452	4.22006	Tumor up vs Control	0.53443	Tumor up vs Control	57.8288	57.8288	1
380378	cg03124318	USP30	S_Shore	Body	4.51133e-05	4.51133e-05	36.5313	3.52962	Tumor up vs Control	0.534413	Tumor up vs Control	1334.54	1334.54	1
97778	cg01927745		Island		0.00516265	0.00516265	7.3708	4.14925	Tumor up vs Control	0.534244	Tumor up vs Control	54.3287	54.3287	1
3964	cg26107890	SLC12A8	Island	Body	0.00856197	0.00856197	6.17214	3.64455	Tumor up vs Control	0.534239	Tumor up vs Control	38.0953	38.0953	1
25754	cg23221998		N_Shore		0.00294206	0.00294206	8.95119	4.20226	Tumor up vs Control	0.534197	Tumor up vs Control	80.1238	80.1238	1
418218	cg04222851	DENND1A		Body	0.00563385	0.00563385	7.14989	3.90055	Tumor up vs Control	0.534166	Tumor up vs Control	51.1209	51.1209	1
9499	cg13247663	FAM110B	Island	5'UTR	0.00634636	0.00634636	6.85839	3.86565	Tumor up vs Control	0.53399	Tumor up vs Control	47.0376	47.0376	1
156473	cg07957995				0.00809339	0.00809339	6.29624	3.70235	Tumor up vs Control	0.533965	Tumor up vs Control	39.6426	39.6426	1
631303	cg00804525	TMCO7		Body	0.00413706	0.00413706	7.95936	3.61416	Tumor up vs Control	0.533912	Tumor up vs Control	63.3514	63.3514	1
304416	cg14874846	ETS2		Body	0.000726321	0.000726321	14.3974	3.58828	Tumor up vs Control	0.533875	Tumor up vs Control	207.285	207.285	1
107934	cg26620710		S_Shore		0.00357841	0.00357841	8.36818	4.77915	Tumor up vs Control	0.53375	Tumor up vs Control	70.0264	70.0264	1
565637	cg10532604				0.00110175	0.00110175	12.5072	3.50259	Tumor up vs Control	0.533667	Tumor up vs Control	156.431	156.431	1
109105	cg23368787	ATP4A	Island	Body	0.000346587	0.000346587	18.4656	4.1508	Tumor up vs Control	0.533511	Tumor up vs Control	340.979	340.979	1
175095	cg05101930				0.000513664	0.000513664	16.1789	3.91131	Tumor up vs Control	0.533499	Tumor up vs Control	261.758	261.758	1
620167	cg00765922	BCAN	N_Shore	Body	0.00657898	0.00657898	6.77243	4.38873	Tumor up vs Control	0.533473	Tumor up vs Control	45.8658	45.8658	1
771621	cg23998114		S_Shelf		0.00425565	0.00425565	7.88191	3.76711	Tumor up vs Control	0.533413	Tumor up vs Control	62.1245	62.1245	1
636994	cg02040705	CHN2		Body	0.0057896	0.0057896	7.08216	4.02595	Tumor up vs Control	0.533389	Tumor up vs Control	50.157	50.157	1
347510	cg22266824	C4orf45		Body	0.00519682	0.00519682	7.3539	3.71996	Tumor up vs Control	0.533074	Tumor up vs Control	54.0798	54.0798	1
281526	cg24602344	PSMA3-AS1		Body	0.000314507	0.000314507	19.0775	3.70511	Tumor up vs Control	0.532944	Tumor up vs Control	363.949	363.949	1
287388	cg19698668	ZNF783	Island	Body	0.000702826	0.000702826	14.5579	3.80228	Tumor up vs Control	0.53293	Tumor up vs Control	211.932	211.932	1
628642	cg07824737	MACF1		Body	0.00456688	0.00456688	7.69151	3.58304	Tumor up vs Control	0.532925	Tumor up vs Control	59.1594	59.1594	1
131618	cg16782885		S_Shelf		0.00497354	0.00497354	7.46708	3.59195	Tumor up vs Control	0.532918	Tumor up vs Control	55.7572	55.7572	1
648170	cg25768573	C5orf66	S_Shore	TSS1500	0.00532312	0.00532312	7.29268	3.56042	Tumor up vs Control	0.532671	Tumor up vs Control	53.1832	53.1832	1
54522	cg16961816	DLX6AS	N_Shore	Body	0.00866924	0.00866924	6.14498	4.11644	Tumor up vs Control	0.532588	Tumor up vs Control	37.7607	37.7607	1
29591	cg22139166	ZNF608		Body	0.00209457	0.00209457	10.0548	3.83328	Tumor up vs Control	0.532556	Tumor up vs Control	101.1	101.1	1
774761	cg08588839	NHSL2		Body	0.000918844	0.000918844	13.299	3.94602	Tumor up vs Control	0.532399	Tumor up vs Control	176.864	176.864	1
303353	cg11002026	AP2A2		Body	0.000196467	0.000196467	22.3367	3.64692	Tumor up vs Control	0.53224	Tumor up vs Control	498.927	498.927	1
132837	cg00771778	LYST		Body	0.00867834	0.00867834	6.14269	3.66	Tumor up vs Control	0.53222	Tumor up vs Control	37.7327	37.7327	1
6386	cg24369989	CHRNB4	Island	TSS1500	0.00685732	0.00685732	6.67468	3.62248	Tumor up vs Control	0.532178	Tumor up vs Control	44.5513	44.5513	1
88178	cg16844941		Island		0.0029871	0.0029871	8.90462	5.87896	Tumor up vs Control	0.532114	Tumor up vs Control	79.2923	79.2923	1
66068	cg07436418	CES8	Island	Body	0.00488218	0.00488218	7.51534	3.67084	Tumor up vs Control	0.532085	Tumor up vs Control	56.4803	56.4803	1
182628	cg06080793	GMDS	Island	Body	0.00329466	0.00329466	8.60967	4.50582	Tumor up vs Control	0.532005	Tumor up vs Control	74.1265	74.1265	1
713577	cg20533403				0.000254676	0.000254676	20.4765	3.83302	Tumor up vs Control	0.531894	Tumor up vs Control	419.286	419.286	1
171888	cg23989673		Island		0.00119661	0.00119661	12.1623	4.48143	Tumor up vs Control	0.531764	Tumor up vs Control	147.922	147.922	1
95006	cg23241781	SLC8A3	N_Shore	5'UTR	0.005331	0.005331	7.28892	4.24922	Tumor up vs Control	0.531736	Tumor up vs Control	53.1284	53.1284	1
39017	cg25074170	FAM149A		Body	0.00238836	0.00238836	9.61397	4.72683	Tumor up vs Control	0.531726	Tumor up vs Control	92.4284	92.4284	1
554827	cg18877285	HEPACAM	Island	3'UTR	0.00383429	0.00383429	8.17116	4.98524	Tumor up vs Control	0.531696	Tumor up vs Control	66.7679	66.7679	1
590757	cg18308285	ALOX15B		1stExon	0.00209956	0.00209956	10.0467	4.46825	Tumor up vs Control	0.531574	Tumor up vs Control	100.936	100.936	1
278258	cg21117330	PCDHGA4	N_Shore	Body	0.00158504	0.00158504	11.0559	3.62575	Tumor up vs Control	0.531484	Tumor up vs Control	122.234	122.234	1
345731	cg10794257	HOXA3	N_Shore	5'UTR	0.00127025	0.00127025	11.9187	3.56746	Tumor up vs Control	0.531376	Tumor up vs Control	142.055	142.055	1
708087	cg18536148	TBX4	Island	5'UTR	0.00329311	0.00329311	8.61107	3.53521	Tumor up vs Control	0.531236	Tumor up vs Control	74.1505	74.1505	1
545937	cg10441555	PPARG		TSS1500	0.00153716	0.00153716	11.1717	3.62326	Tumor up vs Control	0.531208	Tumor up vs Control	124.808	124.808	1
135349	cg12440549	CDX2	N_Shore	Body	0.00967153	0.00967153	5.91082	4.14985	Tumor up vs Control	0.531026	Tumor up vs Control	34.9378	34.9378	1
55640	cg13779009	IL1RL2	Island	5'UTR	0.000748744	0.000748744	14.2505	4.33543	Tumor up vs Control	0.531026	Tumor up vs Control	203.077	203.077	1
354349	cg27312086	WNK1		Body	0.00460397	0.00460397	7.66996	3.77259	Tumor up vs Control	0.530941	Tumor up vs Control	58.8283	58.8283	1
410792	cg11663376				0.000821391	0.000821391	13.8122	3.85161	Tumor up vs Control	0.53088	Tumor up vs Control	190.776	190.776	1
680649	cg00951972		Island		0.00872005	0.00872005	6.13226	4.16171	Tumor up vs Control	0.530801	Tumor up vs Control	37.6047	37.6047	1
719330	cg11233384	AKR7A3	S_Shore	TSS1500	0.00041281	0.00041281	17.4126	4.69054	Tumor up vs Control	0.530794	Tumor up vs Control	303.197	303.197	1
162837	cg05892653	MPP7		Body	0.00743748	0.00743748	6.48676	3.77939	Tumor up vs Control	0.530746	Tumor up vs Control	42.078	42.078	1
69864	cg16900209		S_Shelf		0.000309183	0.000309183	19.187	3.60739	Tumor up vs Control	0.530726	Tumor up vs Control	368.143	368.143	1
774434	cg15918459	TFAP2A-AS1	Island	TSS1500	0.000408569	0.000408569	17.4731	4.34078	Tumor up vs Control	0.530712	Tumor up vs Control	305.308	305.308	1
512183	cg14663625	IL32		5'UTR	0.00343572	0.00343572	8.48632	3.69445	Tumor up vs Control	0.530594	Tumor up vs Control	72.0177	72.0177	1
172092	cg24468939	CDH2		Body	0.00427691	0.00427691	7.86832	3.63699	Tumor up vs Control	0.530589	Tumor up vs Control	61.9105	61.9105	1
294064	cg07126617	CLDN11	Island	TSS1500	0.00345198	0.00345198	8.47254	3.76191	Tumor up vs Control	0.530555	Tumor up vs Control	71.7839	71.7839	1
589134	cg04910970	PRDM13	N_Shore	TSS1500	0.000786274	0.000786274	14.0173	3.63869	Tumor up vs Control	0.53055	Tumor up vs Control	196.486	196.486	1
84912	cg07607752	ZPBP2	Island	TSS200	0.00301252	0.00301252	8.87875	3.99628	Tumor up vs Control	0.530532	Tumor up vs Control	78.8322	78.8322	1
545201	cg21301805		N_Shore		0.007618	0.007618	6.43218	3.7956	Tumor up vs Control	0.530402	Tumor up vs Control	41.3729	41.3729	1
777294	cg09990242	ST6GAL1		5'UTR	0.00111699	0.00111699	12.4492	3.84777	Tumor up vs Control	0.530354	Tumor up vs Control	154.983	154.983	1
316375	cg07530798		N_Shore		0.00279842	0.00279842	9.10624	4.29147	Tumor up vs Control	0.530332	Tumor up vs Control	82.9237	82.9237	1
9181	cg02644510		S_Shore		0.00270838	0.00270838	9.20892	4.4614	Tumor up vs Control	0.530283	Tumor up vs Control	84.8042	84.8042	1
735704	cg27186420	WWP2		3'UTR	0.00343587	0.00343587	8.48619	3.6502	Tumor up vs Control	0.530207	Tumor up vs Control	72.0155	72.0155	1
283301	cg01020696		N_Shore		0.00170636	0.00170636	10.7821	3.58444	Tumor up vs Control	0.530178	Tumor up vs Control	116.254	116.254	1
662609	cg00453817	NR2E1	Island	TSS200	0.00537294	0.00537294	7.26905	3.56314	Tumor up vs Control	0.530173	Tumor up vs Control	52.8391	52.8391	1
780286	cg12419052	ZIC1	N_Shore	TSS1500	0.000239555	0.000239555	20.9009	3.74942	Tumor up vs Control	0.530143	Tumor up vs Control	436.849	436.849	1
699252	cg19297185	TTC39C-AS1	N_Shore	Body	0.00116214	0.00116214	12.2833	3.82295	Tumor up vs Control	0.529965	Tumor up vs Control	150.879	150.879	1
491218	cg06188210	BRE		Body	0.000568821	0.000568821	15.6331	3.58891	Tumor up vs Control	0.529961	Tumor up vs Control	244.393	244.393	1
352247	cg22610399	GALM		Body	0.00111377	0.00111377	12.4614	3.72237	Tumor up vs Control	0.529915	Tumor up vs Control	155.286	155.286	1
596467	cg07333792		Island		0.000680778	0.000680778	14.7151	3.97362	Tumor up vs Control	0.529701	Tumor up vs Control	216.535	216.535	1
333117	cg01393632		S_Shore		0.00447418	0.00447418	7.74638	4.42876	Tumor up vs Control	0.529679	Tumor up vs Control	60.0064	60.0064	1
54510	cg03692651		Island		0.00600435	0.00600435	6.99262	4.69637	Tumor up vs Control	0.529583	Tumor up vs Control	48.8967	48.8967	1
613845	cg07127888	GINS4		3'UTR	0.00254547	0.00254547	9.40669	3.70096	Tumor up vs Control	0.529558	Tumor up vs Control	88.4857	88.4857	1
561830	cg12061176	ENOX1		Body	0.00287227	0.00287227	9.02525	3.76766	Tumor up vs Control	0.529544	Tumor up vs Control	81.4551	81.4551	1
325023	cg05196796	PUM1		Body	0.0035518	0.0035518	8.38974	3.51055	Tumor up vs Control	0.529542	Tumor up vs Control	70.3877	70.3877	1
322847	cg04151062		Island		0.00042653	0.00042653	17.2223	4.36952	Tumor up vs Control	0.52947	Tumor up vs Control	296.608	296.608	1
37969	cg22476027	NR2E1	S_Shore	Body	0.00469001	0.00469001	7.62086	3.77979	Tumor up vs Control	0.529385	Tumor up vs Control	58.0774	58.0774	1
348869	cg27268556		N_Shore		0.000494602	0.000494602	16.386	4.97676	Tumor up vs Control	0.529382	Tumor up vs Control	268.502	268.502	1
228420	cg24322374	PACRG	N_Shore	TSS1500	0.00252092	0.00252092	9.43795	3.50705	Tumor up vs Control	0.529367	Tumor up vs Control	89.0749	89.0749	1
298553	cg18470455	BHLHB9	Island	5'UTR	0.00488252	0.00488252	7.51516	4.06532	Tumor up vs Control	0.529351	Tumor up vs Control	56.4776	56.4776	1
341671	cg05025332				0.000784612	0.000784612	14.0273	3.5368	Tumor up vs Control	0.529342	Tumor up vs Control	196.766	196.766	1
36848	cg11793699	NTRK1	Island	Body	0.00338798	0.00338798	8.52731	3.83604	Tumor up vs Control	0.529264	Tumor up vs Control	72.715	72.715	1
248549	cg09201467	CRCP		Body	0.00292946	0.00292946	8.96439	3.65266	Tumor up vs Control	0.529253	Tumor up vs Control	80.3602	80.3602	1
739145	cg08598654	DLX6AS	Island	Body	0.00439862	0.00439862	7.79223	3.8332	Tumor up vs Control	0.529211	Tumor up vs Control	60.7189	60.7189	1
321981	cg12741994	CLDN11	Island	Body	0.00896174	0.00896174	6.07311	4.91888	Tumor up vs Control	0.528948	Tumor up vs Control	36.8826	36.8826	1
395206	cg00743094	CLYBL	Island	3'UTR	0.000899816	0.000899816	13.3934	4.17765	Tumor up vs Control	0.528925	Tumor up vs Control	179.382	179.382	1
662364	cg17511770	KLKB1		TSS1500	0.000981545	0.000981545	13.0056	3.88447	Tumor up vs Control	0.528836	Tumor up vs Control	169.146	169.146	1
520532	cg00860379		Island		0.000567509	0.000567509	15.6452	4.5688	Tumor up vs Control	0.528785	Tumor up vs Control	244.774	244.774	1
258906	cg07892597	TBX15	Island	1stExon	0.00449282	0.00449282	7.73523	3.55273	Tumor up vs Control	0.528546	Tumor up vs Control	59.8338	59.8338	1
320407	cg24538975	OAZ2	N_Shelf	Body	0.00876651	0.00876651	6.12073	3.58685	Tumor up vs Control	0.528479	Tumor up vs Control	37.4633	37.4633	1
121766	cg12396523	TRPS1	N_Shore	5'UTR	0.00447685	0.00447685	7.74478	3.70506	Tumor up vs Control	0.528397	Tumor up vs Control	59.9817	59.9817	1
763624	cg13687570	HKR1	Island	TSS1500	0.00801704	0.00801704	6.31735	3.96718	Tumor up vs Control	0.528197	Tumor up vs Control	39.9089	39.9089	1
17278	cg00332212	OCIAD2	Island	1stExon	0.000640958	0.000640958	15.017	4.75533	Tumor up vs Control	0.528167	Tumor up vs Control	225.511	225.511	1
476960	cg06266582	C11orf2	N_Shelf	Body	0.000749765	0.000749765	14.244	3.48317	Tumor up vs Control	0.528149	Tumor up vs Control	202.891	202.891	1
710894	cg10178203	CMBL	S_Shore	TSS200	0.00749513	0.00749513	6.46914	4.21946	Tumor up vs Control	0.528103	Tumor up vs Control	41.8498	41.8498	1
310012	cg02769145				0.00388537	0.00388537	8.13391	3.50075	Tumor up vs Control	0.528101	Tumor up vs Control	66.1604	66.1604	1
592523	cg01305421	IGF1		5'UTR	0.000249038	0.000249038	20.6307	4.52184	Tumor up vs Control	0.527946	Tumor up vs Control	425.627	425.627	1
35276	cg14988680		Island		0.00201016	0.00201016	10.1969	3.73484	Tumor up vs Control	0.527908	Tumor up vs Control	103.977	103.977	1
31979	cg09323434	CCNJ	Island	TSS1500	0.00895441	0.00895441	6.07487	4.14729	Tumor up vs Control	0.527822	Tumor up vs Control	36.904	36.904	1
774845	cg07119434		N_Shore		0.00726925	0.00726925	6.53921	4.0918	Tumor up vs Control	0.527818	Tumor up vs Control	42.7612	42.7612	1
458788	cg08217789	LMO3		5'UTR	0.00706295	0.00706295	6.60575	4.55771	Tumor up vs Control	0.52781	Tumor up vs Control	43.636	43.636	1
365987	cg14647185				0.0053301	0.0053301	7.28935	3.90372	Tumor up vs Control	0.527736	Tumor up vs Control	53.1346	53.1346	1
21391	cg27532732	TULP1	Island	Body	0.00663955	0.00663955	6.7507	3.62768	Tumor up vs Control	0.527547	Tumor up vs Control	45.5719	45.5719	1
790801	cg00433921	ZNF35	N_Shore	TSS1500	0.00436165	0.00436165	7.81505	3.50892	Tumor up vs Control	0.527517	Tumor up vs Control	61.0751	61.0751	1
525123	cg21372329	C3orf15	Island	5'UTR	0.00110104	0.00110104	12.5099	5.00835	Tumor up vs Control	0.527501	Tumor up vs Control	156.499	156.499	1
53293	cg16201038	CDX2	Island	TSS1500	0.000701525	0.000701525	14.567	4.83346	Tumor up vs Control	0.52747	Tumor up vs Control	212.197	212.197	1
19792	cg17594860	AKR7A3	Island	TSS200	0.00149537	0.00149537	11.2768	5.70157	Tumor up vs Control	0.527466	Tumor up vs Control	127.167	127.167	1
214919	cg03231596	DLC1	N_Shore	Body	0.00332664	0.00332664	8.58111	3.4926	Tumor up vs Control	0.527419	Tumor up vs Control	73.6355	73.6355	1
44050	cg00414384	MTL5	Island	Body	0.00477538	0.00477538	7.57329	4.07704	Tumor up vs Control	0.527363	Tumor up vs Control	57.3547	57.3547	1
656015	cg09990222	TTC39C-AS1	N_Shore	Body	0.00329381	0.00329381	8.61044	3.75713	Tumor up vs Control	0.527353	Tumor up vs Control	74.1397	74.1397	1
200801	cg01302656	C14orf23	Island	Body	0.00871265	0.00871265	6.13411	3.78673	Tumor up vs Control	0.527011	Tumor up vs Control	37.6273	37.6273	1
18003	cg08305551	MAST1	Island	Body	0.00321415	0.00321415	8.68325	3.63262	Tumor up vs Control	0.526987	Tumor up vs Control	75.3989	75.3989	1
331272	cg23201812				0.00224673	0.00224673	9.81695	3.62061	Tumor up vs Control	0.526855	Tumor up vs Control	96.3725	96.3725	1
75361	cg00962755	PHLDA3	S_Shore	TSS1500	0.00168047	0.00168047	10.8383	4.41958	Tumor up vs Control	0.526851	Tumor up vs Control	117.47	117.47	1
[truncated: 25,768 more rows]

## Sheet: Table S4 1055 genes
Symbol	Entrez Gene Name	Location	Type(s)	DNA Expr Fold Change	RNA Expr Fold Change
[truncated: 1,055 more rows]
